# Supplementary material for: Morphological disparity across the K-Pg boundary in mollusk shells: A theoretical morphology approach
Source: PLoS One. 2026 Feb 20;21(2):e0343127. doi: 10.1371/journal.pone.0343127 (PMC12923056; doi:10.1371/journal.pone.0343127)
Supplement: S1 Table — (XLSX) [file pone.0343127.s001.xlsx]

## Sheet: Sheet1
LACMIP (Invertebrate Paleontology department of the Natural History Museum of Los Angeles), LACMIP TX (Taxonomic collection in the Invertebrate Paleontology of Natural History Museum of Los Angeles), UCMP (University of California Museum of Paleontology), PRI (Paleontological Research Institution). The photographs were taken thanks to the “NHMLA Student Collections Study Award” and “PRI John W. W…
SOURCE	INSTITUTE/PUBLICATION	CATALOG NUMBER	CLASS	ORDER	FAMILY	GENUS	SUBGENUS	SPECIES	ACCEPTED NAME	IMAGE FILE NAME	b	d	z	a	phi	psi	k	H (mm)	Whorls	AGE RANGE	GEOG. RANGE	TIERING-MOTILITY
Collections	LACMIP	LACMIP 10079-15	Gastropoda	Littorinimorpha	Aporrhaidae	Latiala		nodosa	Latiala nodosa	LACMIP_10079-15_Latiala_nodosa_1b	0.054305	0.694953	3.4368	0.485166	0.281642	0	0	24.2743	50.2655	K(t)	California	(3) semi-infaunal - creeping
iDigBio	LACMIP	LACMIP 10079-48	Gastropoda	Sorbeoconcha	Turritellidae	Turritella		hearni	Turritella hearni	LACMIP_10079-48_Turritella_hearni_iDigBio	0.0294375	0.522147	6.22201	0.839769	0.154192	0	0	43.9432	37.6991	K(t)-K(co)?	California	(4) semi-infaunal - facultatively mobile
Collections	LACMIP	LACMIP 10084-2	Gastropoda	Littorinimorpha	Aporrhaidae	Alarimella		vetus	Alarimella vetus	LACMIP_10084-2_Alarimella_veta_1b	0.0448368	0.527338	3.28002	0.51058	0.311828	0	0	36.3053	31.4159	K(t)	California	(3) semi-infaunal - creeping
Collections	LACMIP	LACMIP 10093-4	Gastropoda	Neogastropoda	Perissityidae	Murphitys		corona	Murphitys corona	LACMIP_10093-4_Murphitys_corona_1b	0.0807856	0.66085	1.97001	0.502785	0.235963	0	0	23.3543	25.1327	K(ca)	California	(1) epifaunal - creeping
Collections	LACMIP	LACMIP 10093-8	Gastropoda	Littorinimorpha	Aporrhaidae	Anchura		halberdopsis	Anchura halberdopsis	LACM_10093-8_Anchura halberdopsis_1b	0.0486377	0.557182	3.99362	0.550642	0.362688	0	0	40.9042	31.4159	K(ca)	California	(3) semi-infaunal - creeping
Collections	LACMIP	LACMIP 10100-11	Gastropoda	Littorinimorpha	Aporrhaidae	Pyktes		daiphron	Pyktes daiphron	LACMIP_10100-11_Pyktes_daiphron_1b	0.0710682	0.676196	2.55481	0.444297	0.316741	0	0	17.0088	31.4159	K(t)	Oregon, California	(3) semi-infaunal - creeping
Collections	LACMIP	LACMIP 10102-2	Gastropoda		Turritellidae	Turritella		packardi	Turritella packardi	LACMIP_10102-2_Turritella_packardi_1b	0.0369811	0.660935	5.57692	0.758303	0.127188	0	0	24.4555	25.1327	K(ca)	California	(4) semi-infaunal - facultatively mobile
iDigBio	LACMIP	LACMIP 10105-158	Bivalvia	Nuculanida	Nuculanidae	Lembulus		striatula	Lembulus striatula	LACMIP_10105-158_Lembulus_striatula_iDigBio	0.969394	0.612551	0	0.545688	0.0126175	0.75	0.0510202	3.31565	6.28319	K(ca)	California	(3) Infaunal - facultatively mobile
Collections	LACMIP	LACMIP 10441-8	Bivalvia	Ostreida	Inoceramidae	Inoceramus		vancouverensis	Inoceramus vancouverensis	LACMIP_TX_10441-8_Inoceramus_vancouverensis_(Inoceramus_vancouverensis)_A	0.939089	0.788863	0	0.724308	0.637083	0.808201	0.82418	41.468	6.28319	K(ca)	California	(1) Epifaunal - stationary, attached
Collections	LACMIP	LACMIP 10443-4	Bivalvia	Pteriida	Inoceramidae	Inoceramus		subundatus	Inoceramus subundatus	LACMIP_TX_10443-4_Inoceramus_subundatus_(Inoceramus_subundatus)_A	1.01239	0.806743	0	0.725728	0.397354	0.796266	0.704273	28.3975	6.28319	K(ca)	Washington, California	(1) Epifaunal - stationary, attached
Collections	LACMIP	LACMIP 10508-6	Gastropoda	[unassigned] Caenogastropoda	Turritellidae	Mesalia		clarki	Mesalia clarki	LACM_10508-6_Mesalia clarki_1b	0.0343005	0.758841	6.25228	0.832512	0.0406586	0	0	23.3578	37.6991	Pa(t)	California	(4) semi-infaunal - facultatively mobile
Collections	LACMIP	LACMIP 10526-5	Gastropoda	Littorinimorpha	Naticidae	Gyrodes	Sohlella	expansus	Gyrodes expansus	LACMIP_10526-5_Gyrodes_expansus_1b	0.184902	0.633411	1.57744	0.681975	0.238405	0	0	27.8747	31.4159	K(m)	California	(3) semi-infaunal - creeping
Collections	LACMIP	LACMIP 10659-1	Gastropoda	[unassigned] Caenogastropoda	Turritellidae	Turritella		chaneyi	Turritella chaneyi	LACM_10659-1_Turritella chaneyi_1b	0.027901	0.876591	8.43529	0.81873	0.110683	0	0	89.1214	50.2655	K(m)-Pa(d)	California	(4) semi-infaunal - facultatively mobile
Collections	LACMIP	LACMIP 10663-2	Gastropoda	Littorinimorpha	Aporrhaidae	Pyktes		hamulus	Pyktes hamulus	LACM_10663-2_Pyktes hamulus_1b	0.0658426	0.76091	2.23585	0.534045	0.277266	0	0	32.9184	31.4159	K(m)	California	(3) semi-infaunal - creeping
iDigBio	LACMIP	LACMIP 10685-36	Gastropoda	Littorinimorpha	Naticidae	Euspira		shumardiana	Euspira shumardiana	LACMIP_10685-36_Euspira_shumardiana_iDigBio	0.142355	0.603205	1.43424	0.607573	0.0519148	0	0	24.1402	18.8496	K(t)?-K(m)?	California	(3) semi-infaunal - creeping
Collections	LACMIP	LACMIP 10709-1	Gastropoda		Turritellidae	Turritella		chicoensis	Turritella chicoensis	LACMIP_10709-1_Turritella_chicoensis_1b	0.0297645	0.684247	7.37896	0.809535	0.117076	0	0	78.5899	50.2655	K(ca)	California	(4) semi-infaunal - facultatively mobile
Collections	LACMIP	LACMIP 10710-82	Gastropoda	Neogastropoda	Perissityidae	Forsia		popenoei	Forsia popenoei	LACM_10710-82_Forsia popenoei_1b	0.0711812	0.603598	2.855	0.428695	0.247206	0	0	35.6075	31.4159	K(ca)	California	(1) epifaunal - creeping
iDigBio	LACMIP	LACMIP 10711-89	Bivalvia	Ostreida	Inoceramidae	Cataceramus		subundatus	Cataceramus subundatus	LACMIP_10711-89_Cataceramus_subundatus_iDigBio	1.01731	0.819274	0	0.773638	0.523609	0.8	0.743465	7.13971	6.28319	K(ca)	California	(1) Epifaunal - stationary, attached
Collections	LACMIP	LACMIP 10715-161	Bivalvia	Venerida	Veneridae	Paraesa		lens	Paraesa lens	LACMIP_TX_10715-161_Paraesa_lens_(Paraesa_lens)_B	0.997621	0.876213	0	0.817415	0.234629	0.838884	0.0250943	24.4322	6.28319	K(ca)-K(m)?	California	(3) Infaunal - facultatively mobile
Collections	LACMIP	LACMIP 10715-176	Bivalvia	Arcida	Parallelodontidae	Indogrammatodon		vancouverensis	Indogrammatodon vancouverensis	LACMIP_TX_10715-176_Indogrammatodon_vancouverensis_(Indogrammatodon_vancouverensis)_B	0.882933	0.647274	0	0.601895	0.0868053	0.511098	0.184413	20.4501	6.28319	K(ca)-K(m)	California	(1) Epifaunal - stationary, attached
Collections	LACMIP	LACMIP 10715-9	Gastropoda	Littorinimorpha	Naticidae	Gyrodes	Sohlella	pacificus	Gyrodes pacificus	LACMIP_10715-9_Gyrodes_pacificus_1b	0.17861	0.715805	1.34582	0.798644	0.230943	0	0	16.0298	18.8496	K(ca)	California	(3) semi-infaunal - creeping
Collections	LACMIP	LACMIP 10715.102	Bivalvia	Venerida	Veneridae	Calva	Egelicalva	bowersiana	Calva bowersiana	LACMIP_TX_10715.102_Calva_bowersiana_(Calva_bowersiana)_B	1.15443	0.875191	0	0.839663	0.223118	0.840983	0.0585717	41.3124	6.28319	K(ca)	California	(3) Infaunal - facultatively mobile
iDigBio	LACMIP	LACMIP 10718-11	Gastropoda	Neogastropoda	Perissityidae	Perissitys		brevirostris	Perissitys brevirostris	LACMIP_10718-11_Perissitys_brevirostris_iDigBio	0.0986701	0.679004	1.93355	0.514471	0.23793	0	0	18.298	18.8496	K(ca)	California	(1) epifaunal - creeping
Collections	LACMIP	LACMIP 10719-1	Gastropoda		Turritellidae	Turritella		ossa	Turritella ossa	LACMIP_10719-1_Turritella_ossa_1b	0.0356095	0.698113	5.51212	0.835485	0.145291	0	0	20.9708	25.1327	K(t)?-K(ca)	California	(4) semi-infaunal - facultatively mobile
iDigBio	LACMIP	LACMIP 10733-46	Gastropoda	Littorinimorpha	Capulidae	Astandes		salsa	Astandes salsa	LACMIP_10733-46_Astandes_salsa_iDigBio	0.0494892	0.674988	4.20885	0.576007	0.185079	0	0	10.7294	37.6991	K(t)	California	(2) epifaunal - facultatively mobile, attached
Collections	LACMIP	LACMIP 10735-6	Gastropoda	Littorinimorpha	Aporrhaidae	Anchura	(Helicaulax)	tricosa	Anchura tricosa	LACMIP_10735-6_Anchura_Helicaulax_tricosa_1b	0.0554572	0.696217	5.01374	0.50949	0.27951	0	0	50.1054	37.6991	K(t)	California	(3) semi-infaunal - creeping
iDigBio	LACMIP	LACMIP 10735-7	Gastropoda	[unassigned] Caenogastropoda	Epitoniidae	Confusiscala		juvenca	Confusiscala juvenca	LACMIP_10735-7_Confusiscala_juvenca_iDigBio	0.0475388	0.597907	5.12846	0.600909	0.34333	0	0	23.2621	31.4159	K(t)	California	(1) epifaunal - creeping
Collections	LACMIP	LACMIP 10735-8	Gastropoda	Neogastropoda	Perissityidae	Cydas		crossi	Cydas crossi	LACMIP_10735-8_Cydas_crossi_1b	0.0690383	0.689876	2.61204	0.431968	0.25671	0	0	28.016	25.1327	K(t)	California	(1) epifaunal - creeping
iDigBio	LACMIP	LACMIP 10736-25	Bivalvia	Nuculida	Nuculidae	Acila	(Truncacila)	haidana	Acila haidana	LACMIP_10736-25_Acila_(truncacila)_haidana_iDigBio	0.965935	1.03021	0	0.978457	0.473557	0.8	0.0905794	9.73356	6.28319	K(ab)-K(t)	British Columbia, California	(3) Infaunal - facultatively mobile
Collections	LACMIP	LACMIP 10752-1	Gastropoda	Littorinimorpha	Aporrhaidae	Latiala		sigma	Latiala sigma	LACMIP_10752-1_Latiala_sigma_1b	0.0563752	0.550513	3.70567	0.509152	0.327234	0	0	24.3768	43.9823	K(t)	California	(3) semi-infaunal - creeping
iDigBio	LACMIP	LACMIP 10754-12	Bivalvia	Pectinida	Pectinidae	Syncyclonema		operculiformis	Syncyclonema operculiformis	LACMIP_10754-12_Syncyclonema_operculiformis_iDigBio	1.2646	1.12494	0	1.08775	0.0133473	0.9	0.100922	10.8175	6.28319	K(t)	California	(1) Epifaunal - stationary, attached
iDigBio	LACMIP	LACMIP 10757-2	Gastropoda	Littorinimorpha	Capulidae	Lysis		mickeyi	Lysis mickeyi	LACMIP_10757-2_Lysis_mickeyi_iDigBio	0.113736	0.617888	1.87737	0.626813	0.227793	0	0	14.4001	25.1327	K(co)-K(s)	California	(2) epifaunal - facultatively mobile, attached
Collections	LACMIP	LACMIP 10774-18	Bivalvia	Cardiidae	Cardiidae	"Americardia"		myra	Americardia myra	LACMIP_TX_10774-18_Americardia_myra_(Americardia_myra)_B	0.950107	0.95254	0	0.891448	0.201685	0.774955	0.0150106	11.9868	6.28319	K(t)	Oregon, California	(3) Infaunal - facultatively mobile
iDigBio	LACMIP	LACMIP 10784-23	Bivalvia	Arcida	Arcidae	Linter		stephensoni	Linter stephensoni	LACMIP_10784-23_Linter_stephensoni_iDigBio	0.863052	0.840173	0	0.764041	0.0763892	0.680388	0.0186946	3.78459	6.28319		California	(1) Epifaunal - stationary, attached
iDigBio	LACMIP	LACMIP 10786-5	Gastropoda	Littorinimorpha	Capulidae	Minytropis		melilota	Minytropis melilota	LACMIP_10786-5_Minytropis_melilota_iDigBio	0.0451795	0.517341	5.21611	0.50663	0.293583	0	0	9.22015	31.4159	K(s)	California	(2) epifaunal - facultatively mobile, attached
Collections	LACMIP	LACMIP 10789-10	Bivalvia	Venerida	Veneridae	Calva	Egelicalva	spissa	Calva spissa	LACMIP_TX_10789-10_Calva_spissa_(Calva_(Egelicalva)_spissa)_B	1.02079	1.00392	0	0.951729	0.22011	0.797568	0.104399	44.3673	6.28319	K(t)	Oregon, California	(3) Infaunal - facultatively mobile
iDigBio	LACMIP	LACMIP 10789-11	Gastropoda	Neogastropoda	Volutidae	Konistra		biconica	Konistra biconica	LACMIP_10789-11_Konistra_biconica_iDigBio	0.086124	0.504786	1.44639	0.355383	0.187575	0	0	27.575	25.1327	K(t)	California	(1) epifaunal - creeping
Collections	LACMIP	LACMIP 10792-36	Bivalvia	Venerida	Veneridae	Calva	Egelicalva	taffi	Calva taffi	LACMIP_TX_10792-36_Calva_taffi_(Calva_taffi)_B	1.06169	0.935115	0	0.880617	0.22299	0.790917	0.0975296	28.9787	6.28319	K(co)-K(ca)	California	(3) Infaunal - facultatively mobile
Collections	LACMIP	LACMIP 10794-4	Gastropoda	Littorinimorpha	Naticidae	Gyrodes	Sohlella	banites	Gyrodes banites	LACMIP_10794-4_Gyrodes_banites_1b	0.174134	0.798072	1.36972	0.793074	0.241715	0	0	11.5023	25.1327	K(s)-K(ca)	California	(3) semi-infaunal - creeping
Collections	LACMIP	LACMIP 10814-9	Bivalvia		Inoceramidae	Inoceramus		tenuirostratus	Inoceramus tenuirostratus	LACMIP_TX_10814-9_Inoceramus_tenuirostratus_(Inoceramus_tenuirostratus)_A	0.923197	0.706692	0	0.652778	0.528742	0.840529	0.787555	21.091	6.28319			(1) Epifaunal - stationary, attached
Collections	LACMIP	LACMIP 10815-4	Gastropoda	Littorinimorpha	Naticidae	"Natica"		conradiana conradiana	"Natica" conradiana conradiana	LACMIP_10815-4_Natica_conradiana_1b	0.145372	0.662963	1.61365	0.695981	0.219918	0	0	33.4796	25.1327	K(ce)	Oregon, California	(3) semi-infaunal - creeping
Collections	LACMIP	LACMIP 10825-1	Bivalvia	Venerida	Tancrediidae	Meekia		quercus	Meekia quercus	LACMIP_TX_10825-1_Meekia_quercus_(Meekia_(Mygallia)_quercus)_A	0.918518	0.743618	0	0.68397	0.0495152	0.725698	0.159617	17.7107	6.28319	K(co) or K(s)	California	(3) Infaunal - facultatively mobile
Collections	LACMIP	LACMIP 10833-1	Gastropoda	Littorinimorpha	Aporrhaidae	Anchura		falciformis	Anchura falciformis	LACMIP_10833-1_Anchura_falciformis_1b	0.047081	0.601379	5.96658	0.68707	0.284216	0	0	26.5649	43.9823	K(ca)-Pa(d)	California	(3) semi-infaunal - creeping
Collections	LACMIP	LACMIP 10849-13	Gastropoda	[unassigned] Caenogastropoda	Epitoniidae	Amaea		cerva	Amaea cerva	LACMIP_10849-13_Amaea_cerva_1b	0.0427395	0.614529	4.37898	0.631607	0.293819	0	0	21.005	31.4159	K(s)	California	(1) epifaunal - creeping
Collections	LACMIP	LACMIP 10849-59	Bivalvia	Pectinida	Anomiidae	Anomia		vancouverensis	Anomia vancouverensis	LACMIP_TX_10849-59_Anomia_vancouverensis_(Anomia_vancouverensis)_A	1.01109	0.926069	0	0.879805	0.404175	0.738023	0.505673	14.5751	6.28319	K(co)-K(ca)	California	(1) Epifaunal - stationary, attached
Collections	LACMIP	LACMIP 10856-5	Gastropoda	Sorbeoconcha	Turritellidae	Turritella		chicoensis holzana	Turritella chicoensis holzana	LACMIP_10856-5_Turritella_chicoensis_holzana_1b	0.0240385	0.65683	7.38641	0.73514	0.118251	0	0	32.3306	37.6991	K(ca)	California	(4) semi-infaunal - facultatively mobile
Collections	LACMIP	LACMIP 10861-58	Bivalvia		Tellinidae	Tellina		ashburnerii	Tellina ashburnerii	LACMIP_TX_10861-58_Tellina_ashburnerii_(Tellina_ashburnerii)_A	0.972204	0.618095	0	0.568218	0.12402	0.806301	0.0860334	10.5193	6.28319			(4) Deep infaunal - facultatively mobile
iDigBio	LACMIP	LACMIP 10861-69	Gastropoda	Littorinimorpha	Ficidae	Sycodes		glabra	Sycodes glabra	LACMIP_10861-69_Sycodes_glabra_iDigBio	0.0875003	0.316349	1.58789	0.421585	0.173346	0	0	16.2375	18.8496	K(ca)	California	(1) epifaunal - creeping
iDigBio	LACMIP	LACMIP 10873-1	Gastropoda	Sorbeoconcha	Turritellidae	Mesalia		robusta	Mesalia robusta	LACMIP_10873-1_Turritella_robusta_iDigBio	0.0372198	0.954477	4.87839	0.8269	0.287124	0	0	36.4901	25.1327	lK	California	(4) semi-infaunal - facultatively mobile
Collections	LACMIP	LACMIP 10891-9	Gastropoda	Littorinimorpha	Aporrhaidae	Alarimella		anae	Alarimella anae	LACMIP_10891-9_Alarimella_anae_1b	0.0550153	0.645591	5.07479	0.566921	0.240667	0	0	22.4668	50.2655	K(t)	California	(3) semi-infaunal - creeping
iDigBio	LACMIP	LACMIP 10926-1	Bivalvia	Nuculida	Nuculidae	Acila	Truncacila	princeps	Acila princeps	LACMIP_10926-1_Acila_(truncacila)_princeps_iDigBio	1.03203	1.1671	0	1.10513	0.4573	0.8	0.14205	28.5988	6.28319	K(ca)-K(m)	California	(3) Infaunal - facultatively mobile
Collections	LACMIP	LACMIP 15295-2	Gastropoda	Littorinimorpha	Aporrhaidae	Aporrhais		drachuki	Aporrhais drachuki	LACMIP_15295-2_Aporrhais_drachuki_1b	0.0605288	0.598862	3.1799	0.53055	0.368415	0	0	28.2543	37.6991	K(t)	California	(3) semi-infaunal - creeping
Collections	LACMIP	LACMIP 15632-11	Gastropoda	Littorinimorpha	Naticidae	Polinices		gesteri	Polinices gesteri	LACMIP_15632-11_Polinices_gesteri_1b	0.101627	0.748739	2.21793	0.740721	0.0732646	0	0	17.722	25.1327	Pa(t)-E(b)	Washington, Oregon, California	(3) semi-infaunal - creeping
Collections	LACMIP	LACMIP 16079-2	Gastropoda	Littorinimorpha	Naticidae	Tejonia		moragai	Tejonia moragai	LACMIP_16079-2_Tejonia_moragai_1b	0.108274	0.604312	1.74093	0.609946	0.0121459	0	0	24.7161	37.6991	E(y)-E(b)	Washington, California, Baja California	(3) semi-infaunal - creeping
Collections	LACMIP	LACMIP 16114-2	Gastropoda	[unassigned] Caenogastropoda	Turritellidae	Turritella		merriami	Turritella merriami	LACMIP_16114-2_Turritella_merriami_1b	0.0338983	0.843189	4.98652	0.783103	0.151677	0	0	21.8625	25.1327	Pa(s)-E(b)	Oregon, California	(4) semi-infaunal - facultatively mobile
Collections	LACMIP	LACMIP 16115-12	Gastropoda	Littorinimorpha	Ranellidae	Ranellina		pilsbryi	Ranellina pilsbryi	LACMIP_16115-12_Ranellina_pilsbryi_1b	0.069708	0.788516	2.37455	0.559144	0.229856	0	0	12.9811	31.4159	E(y)-E(b)	Washington, Oregon, California	(1) epifaunal - creeping
Collections	LACMIP	LACMIP 16115-13	Gastropoda	Neogastropoda	Muricidae	Laevityphis		antiquus	Laevityphis antiquus	LACMIP_16115-13_Laevityphis_antiquus_1b	0.0683422	0.5663	3.4256	0.52945	0.282884	0	0	17.0048	43.9823	E(y)-E(l)	California	(1) epifaunal - creeping
Collections	LACMIP	LACMIP 16144-3	Gastropoda	Littorinimorpha	Ranellidae	Sassia		bilineata	Sassia bilineata	LACM_16144-3_Sassia bilineata_1b	0.0751942	0.712905	2.96798	0.494047	0.24766	0	0	13.903	37.6991	Pa(s)-E(l)	Oregon, California, Baja California	(1) epifaunal - creeping
Collections	LACMIP	LACMIP 16203-3	Gastropoda	Littorinimorpha	Ranellidae	Cymatium		janetae	Cymatium janetae	LACMIP_16203-3_Cymatium_janetae_1b	0.0748789	0.490437	3.04574	0.61889	0.256285	0	0	40.9553	31.4159	E(y)-E(l)	California	(1) epifaunal - creeping
Collections	LACMIP	LACMIP 16273-1	Gastropoda	[unassigned] Caenogastropoda	Turritellidae	Turritella		andersoni	Turritella andersoni	LACMIP_16273-1_Turritella_andersoni_1b	0.0348803	0.709508	8.35043	0.897638	0.0476056	0	0	36.1314	50.2655	E(y)-E(b)	Washington, Oregon, California, Baja California	(4) semi-infaunal - facultatively mobile
Collections	LACMIP	LACMIP 16391-1	Gastropoda		Turritellidae	Turritella		bicarina	Turritella bicarina	LACMIP_16391-1_Turritella_inezana_bicarina_1b	0.0283708	0.737008	5.42207	0.825759	0.131331	0	0	37.6179	31.4159			(4) semi-infaunal - facultatively mobile
Collections	LACMIP	LACMIP 16395-1	Gastropoda	[unassigned] Caenogastropoda	Turritellidae	Turritella		meganosensis	Turritella meganosensis	LACM_16395-1_Turritella meganosensis protumescens_1b	0.0378249	0.685623	5.50421	0.847565	0.113706	0	0	50.1349	31.4159	Pa(s)-E(l)	Oregon, California	(4) semi-infaunal - facultatively mobile
Collections	LACMIP	LACMIP 16437-1	Gastropoda	Sorbeoconcha	Turritellidae	Turritella		pachecoensis	Turritella pachecoensis	LACMIP_16437-1_Turritella_pachecoensis_1b	0.0232522	0.807852	9.42123	0.842568	0.0725889	0	0	112.411	62.8319	Pa(d)-E(y)	California, Baja California	(4) semi-infaunal - facultatively mobile
Collections	LACMIP	LACMIP 16838-1	Gastropoda	Littorinimorpha	Aporrhaidae	Latiala		heliaca	Latiala heliaca	LACMIP_16838-1_Latiala_heliaca_1b	0.0539449	0.491054	3.14011	0.506557	0.335908	0	0	19.1085	37.6991	K(ab)?-K(ce)	California	(3) semi-infaunal - creeping
Collections	LACMIP	LACMIP 16850-2	Gastropoda	Neogastropoda	Muricidae	Pterynotus	(Pterynotus)	washingtonicus	Pterynotus washingtonicus	LACMIP_16850-2_Pterynotus_washingtonicus_1b	0.0793749	0.403207	2.53047	0.541508	0.303675	0	0	20.0004	25.1327	E(y)-E(l)	Washington	(1) epifaunal - creeping
Collections	LACMIP	LACMIP 17535-6	Gastropoda		Aporrhaidae	Goniocheila		wilsoni	Goniocheila wilsoni	LACMIP_17535-6_Goniocheila_wilsoni_1b	0.0596951	0.617362	3.30117	0.520211	0.340346	0	0	8.95115	37.6991			(3) semi-infaunal - creeping
Collections	LACMIP	LACMIP 17611-33	Bivalvia	Mytilida	Mytilidae	Modiolus		telea	Modiolus telea	LACMIP_TX_17611-33_Modiolus_telea_(Modiolus_telea)_A	1.07227	0.498336	0	0.467226	0.189474	0.800526	0.552916	13.3591	6.28319	K(s)-K(ca)	California	(1) Epifaunal - stationary, attached
Collections	LACMIP	LACMIP 20953-2	Bivalvia	Mytilida	Mytilidae	Brachidontes		cowlitzensis	Brachidontes cowlitzensis	LACMIP_TX_20953-2_Brachidontes_cowlitzensis_(Brachidontes_cowlitzensis)_A	0.953275	0.702874	0	0.652721	0.454074	0.833319	0.7711	9.99108	6.28319	Pa(s)-E(p)	Washington, Oregon, California, Baja California	(1) Epifaunal - stationary, attached
Collections	LACMIP	LACMIP 21594-1	Gastropoda	[unassigned] Caenogastropoda	Turritellidae	Turritella		webbi	Turritella webbi	LACMIP_21594-1_Turritella_webbi_1b	0.0206183	0.642968	9.27869	0.725546	0.144703	0	0	98.653	69.115	K(m)-P(d)	California	(4) semi-infaunal - facultatively mobile
Collections	LACMIP	LACMIP 22307-1	Gastropoda	Neogastropoda	Perissityidae	Heteroterma		trochoidea	Heteroterma trochoidea	LACMIP_22307-1_Heteroterma_trochoidea_1b	0.0839462	0.769306	2.33787	0.473367	0.257891	0	0	20.7965	31.4159	Pa(d)-Pa(t)	California	(1) epifaunal - creeping
Collections	LACMIP	LACMIP 22323-82	Bivalvia	Trigoniida	Trigoniidae	Pterotrigonia		klamathonia	Pterotrigonia klamathonia	LACMIP_TX_22323-82_Pterotrigonia_klamathonia_(Pterotrigonia_klamathonia)_A	1.14638	0.738447	0	0.710922	0.0949533	0.863178	0.457862	43.5716	6.28319	K(t)	California	(2) Semi-infaunal - facultatively mobile
Collections	LACMIP	LACMIP 22340-6	Bivalvia	Nuculida	Nuculidae	Nucula	(Nucula)	vitis	Nucula vitis	LACMIP_TX_22340-6_Nucula_vitis_(Nucula_vitis)_A	1.00801	1.16567	0	1.03171	0.456947	0.831605	0.0840006	5.2413	6.28319	E(l)-E(p)	California	(3) Infaunal - facultatively mobile
Collections	LACMIP	LACMIP 22340-9	Bivalvia	Arcida	Glycymerididae	Glycymeris		viticola	Glycymeris viticola	LACMIP_TX_22340-9_Glycymeris_viticola_(Glycymeris_viticola)_B	0.959256	0.996269	0	0.927457	0.0184267	0.73089	0.0793297	23.3945	6.28319	E(l)-E(p)	California	(2) Semi-infaunal - facultatively mobile
Collections	LACMIP	LACMIP 22362-1	Bivalvia	Arcida	Glycymerididae	Glycymeris		eocenica	Glycymeris eocenica	LACMIP_TX_22362-1_Glycymeris_eocenica_(Glycymeris_eocenica)_A	0.891897	0.972056	0	0.886632	0.00106191	0.624113	0.0630632	12.0855	6.28319	E(y)-E(b)	Washington, Oregon, California	(2) Semi-infaunal - facultatively mobile
Collections	LACMIP	LACMIP 22379-1	Bivalvia	Nuculanida	Nuculanidae	?Saccella		denominata	?Saccella denominata	LACMIP_TX_22379-1_Saccella_denominata_(?Saccella_denominata)_A	0.97397	0.574953	0	0.522394	0.00144481	0.748581	0.0728935	4.63223	6.28319	Pa(s)	California	(3) Infaunal - facultatively mobile
Collections	LACMIP	LACMIP 22387-2	Bivalvia		Mactridae	Mactromeris		tejonensis	Mactromeris tejonensis	LACMIP_TX_22387-2_Mactromeris_tejonensis_(Mactromeris_tejonensis)_A	1.02556	0.811657	0	0.777705	0.00312735	0.773281	0.0522278	16.5616	6.28319	E(y)	California	(3) Infaunal - facultatively mobile
Collections	LACMIP	LACMIP 22387-32	Bivalvia	Venerida	Veneridae	Pitar		californiana	Pitar californiana	LACMIP_TX_22387-32_Pitar_californiana_(Pitar_californiana)_B	1.15601	0.9398	0	0.896796	0.197461	0.846323	0.0303872	35.5982	6.28319	Pa(s)-E(b)	Washington, Oregon, California	(3) Infaunal - facultatively mobile
Collections	LACMIP	LACMIP 22387-47	Bivalvia	Lucinida	Lucinidae	Miltha		meganosensis	Miltha meganosensis	LACMIP_TX_22387-47_Miltha_meganosensis_(Miltha_meganosensis)_A	1.08054	1.03223	0	0.977506	0.202718	0.843146	0.0512318	33.156	6.28319	Pa(s)-Pa(t)	California	(4) Deep infaunal - facultatively mobile
Collections	LACMIP	LACMIP 22387-66	Bivalvia	Venerida	Veneridae	Pitar		uvasana	Pitar uvasana	LACMIP_TX_22387-66_Pitar_uvasana_(Pitar_uvasana)_A	1.14326	0.82551	0	0.788841	0.166171	0.76924	0.0395289	29.2479	6.28319	Pa(s)-E(b)	Oregon, California	(3) Infaunal - facultatively mobile
Collections	LACMIP	LACMIP 22387-67	Bivalvia	Venerida	Veneridae	Pitar	(Pitar)	palmeri	Pitar palmeri	LACMIP_TX_22387-67_Pitar_palmeri_(Pitar_palmeri)_A	1.15841	0.923891	0	0.888079	0.223255	0.831969	0.0581531	33.805	6.28319	Pa(s)-Pa(t)	California	(3) Infaunal - facultatively mobile
Collections	LACMIP	LACMIP 22387-73	Bivalvia	Mytilida	Mytilidae	Brachidontes		dichotomus	Brachidontes dichotomus	LACMIP_TX_22387-73_Brachidontes_dichotomus_(Brachidontes_dichotomus)_A	1.04696	0.562431	0	0.509304	0.350741	0.837393	0.794459	11.0125	6.28319	Pa(s)-E(b)	Washington, California	(1) Epifaunal - stationary, attached
Collections	LACMIP	LACMIP 22396-1	Bivalvia	Arcida	Glycymerididae	Glycymerita		reefensis	Glycymerita reefensis	LACMIP_TX_22396-1_Glycymerita_reefensis_(Glycymerita_reefensis)_B	0.92591	0.866864	0	0.797371	0.0253112	0.671147	0.135215	10.2346	6.28319	E(y)	California	(2) Semi-infaunal - facultatively mobile
Collections	LACMIP	LACMIP 22405-7	Bivalvia	Nuculanida	Nuculanidae	Saccella		fresnoensis	Saccella fresnoensis	LACMIP_TX_22405-7_Saccella_fresnoensis_(Saccella_fresnoensis)_A	1.06384	0.541118	0	0.50634	0.0478871	0.7901	0.0627163	7.98227	6.28319	E(y)-E(b)	Oregon, California	(3) Infaunal - facultatively mobile
Collections	LACMIP	LACMIP 22415-143	Bivalvia	Venerida	Veneridae	Calva	Penecallista	marina	Calva marina	LACMIP_TX_22415-143_Calva_marina_(Calva_marina)_A	1.16062	0.889155	0	0.865097	0.226599	0.828262	0.0260262	74.7815	6.28319	K(ca)?-K(m)	California	(3) Infaunal - facultatively mobile
Collections	LACMIP	LACMIP 22415-5	Gastropoda	Sorbeoconcha	Turritellidae	Turritella		chicoensis pescaderoensis	Turritella chicoensis pescaderoensis	LACM_22415-5_Turritella chicoensis pescaderoensis_1b	0.0318482	0.681689	6.56502	0.833663	0.104351	0	0	77.8864	37.6991	K(ca)	California, Baja California	(4) semi-infaunal - facultatively mobile
Collections	LACMIP	LACMIP 22471-1	Bivalvia	Nuculanida	Nuculanidae	Saccella		uvasana	Saccella uvasana	LACMIP_TX_22471-1_Saccella_uvasana_(Saccella_uvasana)_B	1.01525	0.563688	0	0.525691	0.0805664	0.742262	0.0454423	11.146	6.28319	E(l)-E(p)	California	(3) Infaunal - facultatively mobile
Collections	LACMIP	LACMIP 22471-73	Bivalvia	Venerida	Veneridae	Macrocallista		andersoni	Macrocallista andersoni	LACMIP_TX_22471-73_Macrocallista_andersoni_(Macrocallista_andersoni)_B	0.982211	0.829212	0	0.761819	0.231886	0.718185	0.092245	26.6868	6.28319	E(y)-E(b)	Washington, Oregon, California	(3) Infaunal - facultatively mobile
Collections	LACMIP	LACMIP 22536-5	Bivalvia	Arcida	Glycymerididae	Glycymerita		sagittata	Glycymerita sagittata	LACMIP_TX_22536-5_Glycymerita_sagittata_(Glycymerita_sagittata)_B	0.880756	0.921019	0	0.859502	0.0169027	0.678252	0.0104199	12.7158	6.28319	Pa(s)-E(p)	Washington, Oregon, California, Baja California	(2) Semi-infaunal - facultatively mobile
Collections	LACMIP	LACMIP 22536-8	Bivalvia	Nuculanida	Nuculanidae	Saccella		cowlitzensis	Saccella cowlitzensis	LACMIP_TX_22536-8_Saccella_cowlitzensis_(Saccella_cowlitzensis)_A	1.1076	0.575301	0	0.534612	0.0568289	0.810186	0.100288	5.82194	6.28319	E(b)-E(p)	Washington	(3) Infaunal - facultatively mobile
Collections	LACMIP	LACMIP 22552-1	Bivalvia	Nuculida	Nuculidae	Acila	(Truncacila)	shumardi	Acila shumardi	LACMIP_TX_22552-1_Acila_shumardi_(Acila_shumardi)_B	1.05673	1.24411	0	1.17914	0.4726	0.825804	0.111488	20.0857	6.28319	E(p)-O(c)	Alaska, Washington, Oregon, California	(3) Infaunal - facultatively mobile
Collections	LACMIP	LACMIP 22552-3	Bivalvia	Nuculanida	Nuculanidae	Litorhadia		washingtonensis	Litorhadia washingtonensis	LACMIP_TX_22552-3_Litorhadia_washingtonensis_(Litorhadia_washingtonensis)_A	0.954327	0.500097	0	0.457032	0.0429003	0.680793	0.177467	7.71479	6.28319	E(l)-O(c)	Alaska, Washington, Oregon, California	(3) Infaunal - facultatively mobile
Collections	LACMIP	LACMIP 22563-2	Gastropoda	Littorinimorpha	Naticidae	Euspira		nuciformis	Euspira nuciformis	LACMIP_22563-2_Euspira_nuciformis_1b	0.165412	0.514148	1.53428	0.685604	0.0543782	0	0	29.287	31.4159	Pa(s)-O(r)	Washington, Oregon, California, Baja California	(3) semi-infaunal - creeping
Collections	LACMIP	LACMIP 22582-1	Gastropoda	NO_ORDER_SPECIFIED	Naticidae	Gyrodes	?	robustus	Gyrodes robustus	LACMIP_22582-1_Gyrodes_robustus_1b	0.141446	1.0867	1.64504	0.803863	0.219363	0	0	29.7442	18.8496	Pa(s)-Pa(t)	California, Baja California	(3) semi-infaunal - creeping
Collections	LACMIP	LACMIP 22661-2	Gastropoda	Littorinimorpha	Ficidae	Bulbificopsis		garza	Bulbificopsis garza	LACMIP_22661-2_Bulbificopsis_garza_1b	0.087338	0.684127	2.2643	0.527015	0.224466	0	0	57.4453	25.1327	K(m)	California	(1) epifaunal - creeping
Collections	LACMIP	LACMIP 22675-10	Bivalvia	Carditida	Crassatellidae	Crassatella		branneri	Crassatella branneri	LACMIP_TX_22675-10_Crassatella_branneri_(Crassatella_branneri)_A	1.08692	0.867779	0	0.835082	0.0494878	0.791553	0.00815299	38.2007	6.28319	Pa(s)-Pa(t)	California	(3) Infaunal - facultatively mobile
Collections	LACMIP	LACMIP 22676-12	Bivalvia	Venerida	Veneridae	Pitar	(s.l.)	simiensis	Pitar simiensis	LACMIP_TX_22676-12_Pitar_simiensis_(Pitar_simiensis)_A	1.08402	0.820963	0	0.786072	0.217942	0.810497	0.120529	26.5711	6.28319	Pa(s)-Pa(t)	California	(3) Infaunal - facultatively mobile
Collections	LACMIP	LACMIP 22687-1	Gastropoda	[unassigned] Caenogastropoda	Turritellidae	Turritella		peninsularis	Turritella peninsularis	LACM_22687-1_Turritella peninsularis_1b	0.0307681	0.769264	7.95352	0.878054	0.147537	0	0	68.0228	50.2655	K(m)-Pa(s)	California, Baja California	(4) semi-infaunal - facultatively mobile
Collections	LACMIP	LACMIP 22689-23	Bivalvia	Venerida	Veneridae	Macrocallista		furlongi	Macrocallista furlongi	LACMIP_TX_22689-23_Macrocallista_furlongi_(Macrocallista_furlongi)_A	1	0.812	0	0.75	0.2	0.73	0.075	15.6	6.2832	Pa(s)-Pa(t)	California	(3) Infaunal - facultatively mobile
Collections	LACMIP	LACMIP 22698-8	Bivalvia	Venerida	Veneridae	Macrocallista		stantoni	Macrocallista stantoni	LACMIP_TX_22698-8_Macrocallista_stantoni_(Macrocallista_stantoni)_B	0.996378	0.859445	0	0.815559	0.252576	0.743985	0.178479	22.8714	6.28319	Pa(s)-Pa(t)	California	(3) Infaunal - facultatively mobile
Collections	LACMIP	LACMIP 22777-1	Gastropoda	[unassigned] Caenogastropoda	Turritellidae	Turritella		buwaldana	Turritella buwaldana	LACM_22777-1_Turritella buwaldana_1b	0.0370477	0.728166	6.47487	0.732356	0.113722	0	0	25.9681	37.6991	Pa(t)-E(b)	Oregon, California, Baja California	(4) semi-infaunal - facultatively mobile
Collections	LACMIP	LACMIP 23079-4	Bivalvia	Nuculanida	Nuculanidae	Saccella		gabbii	Saccella gabbii	LACMIP_TX_23079-4_Saccella_gabbii_(Saccella_gabbii)_A	1.15561	0.505715	0	0.479875	0.0448991	0.818202	0.122302	7.63274	6.28319	Pa(s)-E(p)	Washington, Oregon, California	(3) Infaunal - facultatively mobile
Collections	LACMIP	LACMIP 23105-14	Bivalvia	Mytilida	Mytilidae	Brachidontes		lawsoni	Brachidontes lawsoni	LACMIP_TX_23105-14_Brachidontes_lawsoni_(Brachidontes_lawsoni)_A	0.945363	0.449204	0	0.409056	0.581907	0.761577	0.894006	5.97622	6.28319	Pa(t)	California	(1) Epifaunal - stationary, attached
Collections	LACMIP	LACMIP 23111-26	Bivalvia	Venerida	Veneridae	Pitar		praenominata	Pitar praenominata	LACMIP_TX_23111-26_Pitar_praenominata_(Pitar_praenominata)_B	1.11882	0.828351	0	0.762074	0.243817	0.868714	0.0717246	12.947	6.28319	Pa(s)-Pa(t)	California	(3) Infaunal - facultatively mobile
Collections	LACMIP	LACMIP 23123-16	Bivalvia	Venerida	Veneridae	Pitar	(s.l.)	sinedepressa	Pitar sinedepressa	LACMIP_TX_23123-16_Pitar_sinedepressa_(Pitar_sinedepressa)_A	1.18191	0.905524	0	0.874538	0.243729	0.861095	0.0849518	23.7117	6.28319	Pa(s)-Pa(t)	California	(3) Infaunal - facultatively mobile
Collections	LACMIP	LACMIP 23125-7	Bivalvia	Lucinida	Lucinidae	Claibornites	(Codalucina)	muirensis	Claibornites muirensis	LACMIP_TX_23125-7_Claibornites_muirensis_(Claibornites_muirensis)_A	1.12945	1.03212	0	0.994112	0.198547	0.738914	0.0632433	50.4482	6.28319	Pa(s)	California	(4) Deep infaunal - facultatively mobile
Collections	LACMIP	LACMIP 23134-4	Bivalvia	Carditida	Crassatellidae	Crassatella		unioides	Crassatella unioides	LACMIP_TX_23134-4_Crassatella_unioides_(Crassatella_unioides)_A	1.08992	0.82799	0	0.799535	0.0104397	0.80045	0.272492	39.8069	6.28319	Pa(s)-Pa(t)	California	(3) Infaunal - facultatively mobile
Collections	LACMIP	LACMIP 23149-8	Bivalvia	Mytilida	Mytilidae	Idasola		bakeri	Idasola bakeri	LACMIP_TX_23149-8_Idasola_bakeri_(Idasola_bakeri)_A	0.98127	0.504987	0	0.461784	0.17415	0.746584	0.503347	9.98953	6.28319	Pa(s)-Pa(t)	California	(1) Epifaunal - stationary, attached
Collections	LACMIP	LACMIP 23165-12	Bivalvia	Cardiida	Tellinidae	"Tampaella"		simiensis	"Tampaella" simiensis	LACMIP_TX_23165-12_Tellina_simiensis_("Tampaella"_simiensis)_A	1.10201	0.866449	0	0.821415	0.109319	0.854578	0.197127	11.9142	6.28319	Pa(s)-Pa(t)	California	(3) Infaunal - facultatively mobile
Collections	LACMIP	LACMIP 23289-1	Gastropoda	Littorinimorpha	Naticidae	Gyrodes	Gyrodes	dowelli	Gyrodes dowelli	LACMIP_23289-1_Gyrodes_dowelli_1b	0.147171	0.849548	1.41294	0.658265	0.0347406	0	0	27.3761	25.1327	K(t)	British Columbia, Oregon, California	(3) semi-infaunal - creeping
iDigBio	LACMIP	LACMIP 23464-3	Gastropoda	Littorinimorpha	Naticidae	Euspira		popenoei	Euspira popenoei	LACMIP_23464-3_Euspira_popenoei _iDigBio	0.208192	0.719466	1.3065	0.661656	0.0428	0	0	26.3525	12.5664	K(ab)-K(ce)	California	(3) semi-infaunal - creeping
Collections	LACMIP	LACMIP 23465-3	Gastropoda	Littorinimorpha	Naticidae	Gyrodes	Sohlella	greeni	Gyrodes greeni	LACMIP_23465-3_Gyrodes_greeni_1b	0.118843	0.551069	1.51529	0.807903	0.251893	0	0	29.4231	25.1327	K(ce)	California	(3) semi-infaunal - creeping
iDigBio	LACMIP	LACMIP 23465-4	Gastropoda	Littorinimorpha	Naticidae	Euspira		marianus	Euspira marianus	LACMIP_23465-4_Euspira_marianus_iDigBio	0.151287	0.877639	1.19908	0.646498	0.0674368	0	0	23.5488	12.5664	K(ab)-K(ce)	California	(3) semi-infaunal - creeping
iDigBio	LACMIP	LACMIP 23470-1	Gastropoda	Sorbeoconcha	Turritellidae	Turritella		xylina	Turritella xylina	LACMIP_23470-1_Turritella_xylina_iDigBio	0.0305046	0.829526	6.82116	0.865279	0.0570598	0	0	22.4449	31.4159	K(ce)	California	(4) semi-infaunal - facultatively mobile
Collections	LACMIP	LACMIP 23623-63	Bivalvia	Nuculida	Nuculidae	Acila	Truncacila	demessa	Acila demessa	LACMIP_TX_23623-63_Acila_demessa_(Acila_demessa)_A	1.07823	1.17644	0	1.10364	0.502621	0.871939	0.217619	10.6946	6.28319	K(t)-K(m)?	California	(3) Infaunal - facultatively mobile
Collections	LACMIP	LACMIP 23624-3	Gastropoda	Neogastropoda	Perissityidae	Forsia		lorda	Forsia lorda	LACM_23624-3_Forsia lorda_1b	0.067812	0.51724	2.57635	0.48096	0.21862	0	0	25.1453	31.4159	K(s)	California	(1) epifaunal - creeping
Collections	LACMIP	LACMIP 23625-53	Bivalvia	Pteriida	Inoceramidae	Inoceramus		naumanni	Inoceramus naumanni	LACMIP_TX_23625-53_Inoceramus_naumanni_(Inoceramus_naumanni)_A	0.954654	0.521674	0	0.474025	0.295845	0.626647	0.890031	11.5615	6.28319	K(s)	California	(1) Epifaunal - stationary, attached
Collections	LACMIP	LACMIP 23625-55	Bivalvia	Ostreida	Inoceramidae	Inoceramus		ezoensis	Inoceramus ezoensis	LACMIP_TX_23625-55_Inoceramus_ezoensis_(Inoceramus_ezoensis)_A	0.889487	0.606594	0	0.544987	0.288077	0.736577	0.915524	8.46278	6.28319	K(s)-K(ca)	California	(1) Epifaunal - stationary, attached
Collections	LACMIP	LACMIP 23628-3	Gastropoda	[unassigned] Caenogastropoda	Epitoniidae	Acirsa		alpha	Acirsa alpha	LACMIP_23628-3_Acirsa_alpha_1b	0.0406056	0.774531	5.5724	0.685002	0.330118	0	0	14.3831	31.4159	K(s)	California	(1) epifaunal - creeping
Collections	LACMIP	LACMIP 23634-1	Gastropoda	[unassigned] Caenogastropoda	Epitoniidae	Belliscala		meta	Belliscala meta	LACMIP_23634-1_Belliscala_meta_1b	0.0431164	0.655604	4.42302	0.726564	0.344268	0	0	17.5521	31.4159	K(s)-K(ca)	California	(1) epifaunal - creeping
Collections	LACMIP	LACMIP 23634-2	Gastropoda	[unassigned] Caenogastropoda	Epitoniidae	Acirsa		beta	Acirsa beta	LACMIP_23634-2_Acirsa_beta_1b	0.0326043	0.582465	4.53439	0.674835	0.357137	0	0	18.1406	43.9823	K(s)-K(ca)	California	(1) epifaunal - creeping
Collections	LACMIP	LACMIP 23635-6	Gastropoda	[unassigned] Caenogastropoda	Epitoniidae	Acirsa		delta	Acirsa delta	LACMIP_23635-6_Acirsa_delta_1b	0.0487788	0.749326	4.65317	0.678223	0.363003	0	0	14.8948	37.6991	K(ca)	California	(1) epifaunal - creeping
iDigBio	LACMIP	LACMIP 23635-60	Gastropoda	[unassigned] Caenogastropoda	Epitoniidae	Confusiscala		newcombii	Confusiscala newcombii	LACMIP_23635-60_Confusiscala_newcombii_iDigBio	0.0365177	0.682279	7.16751	0.675605	0.305222	0	0	80.6909	43.9823	K(s)-K(ca)	California	(1) epifaunal - creeping
Collections	LACMIP	LACMIP 23637-18	Gastropoda		Aporrhaidae	Anchura		callosa	Anchura callosa	LACMIP_23637-18_Anchura_callosa_1b	0.0418597	0.494781	5.68857	0.527978	0.326319	0	0	32.2188	50.2655			(3) semi-infaunal - creeping
Collections	LACMIP	LACMIP 23637-7	Gastropoda	Neogastropoda	Perissityidae	Forsia		baia	Forsia baia	LACMIP_23637-7_Forsia_baia_1b	0.069204	0.523239	2.56488	0.594623	0.194096	0	0	29.9421	25.1327	K(ca)	California	(1) epifaunal - creeping
iDigBio	LACMIP	LACMIP 23638-39	Bivalvia	Cardiida	Cardiidae	Protocardia	Pachycardium	placerensis	Protocardia placerensis	LACMIP_23638-39_Protocardia_(pachycardium)_placerensis_iDigBio	1.19189	0.985959	0	0.927643	0.20486	0.7	0.0192493	5.62612	6.28319	K(ca)	California	(3) Infaunal - facultatively mobile
Collections	LACMIP	LACMIP 23639-4	Gastropoda	[unassigned] Caenogastropoda	Epitoniidae	Acirsa		epsilon	Acirsa epsilon	LACMIP_23639-4_Acirsa_epsilon_1b	0.0490135	0.689845	4.74648	0.752448	0.303126	0	0	16.167	31.4159	K(ca)	California	(1) epifaunal - creeping
Collections	LACMIP	LACMIP 23648-60	Bivalvia	Cardiida	Tellinidae	Tellina		aequalis	Tellina aequalis	LACMIP_TX_23648-60_Tellina_aequalis_("Tellina"_aequalis)_A	1.00741	0.712423	0	0.661333	0.09036	0.707393	0.117932	16.4228	6.28319	K(m)	California	(4) Deep infaunal - facultatively mobile
Collections	LACMIP	LACMIP 23648-60	Bivalvia	Cardiida	Tellinidae	"Tellina"		aequalis	"Tellina" aequalis	LACMIP_TX_23648-60_Tellina_aequalis_("Tellina"_aequalis)_A	1.00741	0.712423	0	0.661333	0.09036	0.707393	0.117932	16.4228	6.28319	Pa(s)-Pa(t)	California	(4) Deep infaunal - facultatively mobile
Collections	LACMIP	LACMIP 23729-1	Gastropoda	[unassigned] Caenogastropoda	Turritellidae	Turritella		uvasana	Turritella uvasana	LACMIP_23729-1_Turritella_uvasana_uvasana_1b	0.0267045	0.765017	7.29678	0.898408	0.196154	0	0	61.8213	31.4159	Pa(t)-E(p)	Washington, Oregon, California, Baja California	(4) semi-infaunal - facultatively mobile
Collections	LACMIP	LACMIP 23763-4	Gastropoda	Littorinimorpha	Aporrhaidae	Tessarolax		trinalis	Tessarolax trinalis	LACMIP_23763-4_Tessarolax_trinalis_1b	0.0592566	0.588427	4.27555	0.582425	0.371892	0	0	16.8468	31.4159	K(ab)-K(ce)	Alaska, California	(3) semi-infaunal - creeping
iDigBio	LACMIP	LACMIP 23785-1	Bivalvia	Pteriida	Inoceramidae	Inoceramus	(Sphenoceramus)	orientalis ambiguus	Inoceramus orientalis ambiguus	LACMIP_23785-1_Inoceramus_orientalis_iDigBio	1.08553	0.571782	0	0.534535	0.561678	0.8	0.940118	32.038	6.28319	K(s)	California	(1) Epifaunal - stationary, attached
iDigBio	LACMIP	LACMIP 23812-6	Gastropoda	Littorinimorpha	Naticidae	Polinices		mercedensis	Polinices mercedensis	LACMIP_23812-6_Polinices_mercedensis_iDigBio	0.179848	0.611432	1.6893	0.815728	0.0796304	0	0	13.0025	18.8496	K(m)	California	(3) semi-infaunal - creeping
iDigBio	LACMIP	LACMIP 23814-15	Gastropoda		Ringiculidae	Ringicula	Ringiculopsis	hesperiae	Ringicula hesperiae	LACMIP_23814-15_Ringicula_hesperiae_iDigBio	0.141988	0.661118	1.50859	0.758888	0.0980925	0	0	6.08497	12.5664	K(ca)-K(m)?	California	(1) epifaunal - creeping
iDigBio	LACMIP	LACMIP 23815-18	Gastropoda	[unassigned] Caenogastropoda	Epitoniidae	Opalia		cavea	Opalia cavea	LACMIP_23815-18_Opalia_cavea_iDigBio	0.0466716	0.631897	4.79494	0.684872	0.339043	0	0	11.8012	25.1327	K(s)?-K(m)	California	(1) epifaunal - creeping
Collections	LACMIP	LACMIP 24104-11	Gastropoda	Littorinimorpha	Aporrhaidae	Pyktes		aspris	Pyktes aspris	LACMIP_24104-11_Pyktes_aspris_1b	0.0581476	0.767245	2.4257	0.604842	0.377244	0	0	18.7867	37.6991	K(co)	California	(3) semi-infaunal - creeping
Collections	LACMIP	LACMIP 24106-11	Gastropoda	Neogastropoda	Perissityidae	Christitys		medica	Christitys medica	LACMIP_24106-11_Christitys_medica_1b	0.0707363	0.588068	2.04587	0.471767	0.305224	0	0	14.7375	18.8496	K(s)	California	(1) epifaunal - creeping
Collections	LACMIP	LACMIP 24106-19	Gastropoda	Littorinimorpha	Naticidae	Gyrodes	Sohlella	quercus	Gyrodes quercus	LACMIP_24106-19_Gyrodes_quercus_1b	0.138801	0.847116	1.52481	0.79088	0.196228	0	0	16.7592	31.4159	K(co)	California	(3) semi-infaunal - creeping
Collections	LACMIP	LACMIP 24106-2	Gastropoda	Littorinimorpha	Aporrhaidae	Pyktes		triphyllon	Pyktes triphyllon	LACM_24106-2_Pyktes triphyllon_1b	0.0612092	0.713673	2.3285	0.48951	0.394051	0	0	21.1206	31.4159	K(s)	California	(3) semi-infaunal - creeping
Collections	LACMIP	LACMIP 24106-5	Gastropoda	Neogastropoda	Perissityidae	Murphitys		michaeli	Murphitys michaeli	LACMIP_24106-5_Murphitys_michaeli_1b	0.073102	0.665395	2.20581	0.551531	0.235684	0	0	22.208	31.4159	K(co)-K(s)	California	(1) epifaunal - creeping
Collections	LACMIP	LACMIP 24111-10	Bivalvia	Venerida	Tancrediidae	Meekia		navis	Meekia navis	LACMIP_TX_24111-10_Meekia_navis_(Meekia_navis)_B	0.977352	0.772714	0	0.710329	0.0359076	0.789853	0.125492	21.8132	6.28319	K(ca)?-K(m)	California	(3) Infaunal - facultatively mobile
Collections	LACMIP	LACMIP 24111-55	Gastropoda	[unassigned] Caenogastropoda	Epitoniidae	Belliscala		suciense	Belliscala suciense	LACM_24111-55_Belliscala suciense_1b	0.0426	0.587169	3.81296	0.67883	0.327339	0	0	16.3589	31.4159	K(ca)	California	(1) epifaunal - creeping
iDigBio	LACMIP	LACMIP 24129-1	Bivalvia	Trigoniida	Steinmanellidae	Popenoella		hemphilli	Popenoella hemphilli	LACMIP_24129-1_Popenoella_hemphilli_iDigBio	1.06936	0.666796	0	0.635678	0.201731	0.85	0.694025	86.6317	6.28319	K(m)	California	(2) Semi-infaunal - facultatively mobile
Collections	LACMIP	LACMIP 24129-1	Bivalvia	Trigoniida	Steinmanellidae	Yaadia		hemphilli	Yaadia hemphilli	LACMIP_TX_24129-1_Yaadia_hemphilli_B	1.18485	0.704222	0	0.671334	0.42506	0.873365	0.662657	73.5753	6.28319	K(m)	California	(2) Semi-infaunal - facultatively mobile
iDigBio	LACMIP	LACMIP 24137-2	Gastropoda	Littorinimorpha	Capulidae	Lysis		jalamaca	Lysis jalamaca	LACMIP_24137-2_Lysis_jalamaca_iDigBio	0.350375	0.99724	1.24383	1.35376	0.288859	0	0	22.6124	18.8496	K(ca)-K(m)	California	(2) epifaunal - facultatively mobile, attached
Collections	LACMIP	LACMIP 24208-31	Bivalvia	Venerida	Veneridae	Callistalox		arata	Callistalox arata	LACMIP_TX_24208-31_Callistalox_arata_(Callistalox_arata)_B	1.01932	0.807444	0	0.763807	0.160848	0.835356	0.0883194	17.6746	6.28319	K(t)	California	(3) Infaunal - facultatively mobile
Collections	LACMIP	LACMIP 24212-43	Bivalvia	Mytilida	Mytilidae	Modiolus		siskiyouensis	Modiolus siskiyouensis	LACMIP_TX_24212-43_Modiolus_siskiyouensis_(Modiolus_siskiyouensis)_A	1.01957	0.550334	0	0.515252	0.561799	0.782074	0.628702	4.46396	6.28319	K(t), K(co), or K(ca)	British Columbia, Oregon, California	(1) Epifaunal - stationary, attached
Collections	LACMIP	LACMIP 24217-6	Gastropoda	[unassigned] Caenogastropoda	Epitoniidae	Amaea		trifolia	Amaea trifolia	LACMIP_24217-6_Amaea_trifolia_1b	0.0430624	0.714393	6.09762	0.598077	0.254013	0	0	20.7131	43.9823	K(s)	California	(1) epifaunal - creeping
Collections	LACMIP	LACMIP 24217-7	Gastropoda	[unassigned] Caenogastropoda	Epitoniidae	Belliscala		petra	Belliscala petra	LACMIP_24217-7_Belliscala_petra_1b	0.0456251	0.731814	5.13195	0.672612	0.33655	0	0	17.2904	43.9823	K(s)	California	(1) epifaunal - creeping
Collections	LACMIP	LACMIP 24255-5	Bivalvia		Mactridae	Mactromeris		bisculpturata	Mactromeris bisculpturata	LACMIP_TX_24255-5_Mactromeris_bisculpturata_(Mactromeris_bisculpturata)_A	0.977559	0.793449	0	0.762157	0.0535775	0.74176	0.00311287	18.9455	6.28319	E(y)-E(p)	California	(3) Infaunal - facultatively mobile
Collections	LACMIP	LACMIP 24336-1	Gastropoda	Sorbeoconcha	Turritellidae	Turritella		encina	Turritella encina	LACMIP_24336-1_Turritella_encina_1b	0.0273866	0.802079	10.0354	0.818209	0.130557	0	0	44.8798	69.115	K(s)	California	(4) semi-infaunal - facultatively mobile
Collections	LACMIP	LACMIP 24340-23	Gastropoda	Littorinimorpha	Naticidae	Gyrodes	Sohlella	canadensis	Gyrodes canadensis	LACMIP_24340-23_Gyrodes_canadensis_1b	0.168699	0.600533	1.50007	0.70382	0.255398	0	0	23.3456	25.1327	K(s)-early K(ca)	California	(3) semi-infaunal - creeping
Collections	LACMIP	LACMIP 24340-33	Gastropoda	[unassigned] Caenogastropoda	Epitoniidae	Amaea		pentzia	Amaea pentzia	LACMIP_24340-33_Amaea_pentzia_1b	0.0387665	0.786589	5.49734	0.710305	0.291303	0	0	28.2957	31.4159	K(ca)	California	(1) epifaunal - creeping
Collections	LACMIP	LACMIP 24340-34	Gastropoda	[unassigned] Caenogastropoda	Epitoniidae	Acirsa		obtusa	Acirsa obtusa	LACMIP_24340-34_Acirsa_obtusa_1b	0.0474265	0.635205	4.49514	0.685745	0.298725	0	0	16.0973	31.4159	K(s)-K(ca)	California	(1) epifaunal - creeping
iDigBio	LACMIP	LACMIP 24340-35	Gastropoda	Littorinimorpha	Capulidae	Lysis		duplicosta	Lysis duplicosta	LACMIP_24340-35_Lysis_duplicosta_iDigBio	0.281788	0.635885	1.14688	1.12028	0.0304493	0	0	25.4098	18.8496	K(ca)	California	(2) epifaunal - facultatively mobile, attached
Collections	LACMIP	LACMIP 24365-6	Gastropoda	Littorinimorpha	Aporrhaidae	Latiala		californica	Latiala californica	LACMIP_24365-6_Latiala_californica_1b	0.0505521	0.534133	3.71202	0.556158	0.325747	0	0	19.2008	37.6991	K(t)	California	(3) semi-infaunal - creeping
Collections	LACMIP	LACMIP 24416-9	Gastropoda	Littorinimorpha	Naticidae	"Natica"		conradiana vacculae	"Natica" conradiana vacculae	LACMIP_24416-9_Natica_conradiana_vacculae_1b	0.121438	0.554455	1.37627	0.690075	0.144897	0	0	24.8251	25.1327	K(t)	British Columbia, California	(3) semi-infaunal - creeping
Collections	LACMIP	LACMIP 24416-9	Gastropoda		Naticidae	Natica		vacculae	Natica vacculae	LACMIP_24416-9_Natica_conradiana_vacculae_1b	0.121438	0.554455	1.37627	0.690075	0.144897	0	0	24.8251	25.1327			(3) semi-infaunal - creeping
Collections	LACMIP	LACMIP 24621-3	Gastropoda	Littorinimorpha	Naticidae	Neverita		washingtonensis	Neverita washingtonensis	LACMIP_24621-3_Neverita_washingtonensis_1b	0.10954	0.536838	1.43936	0.698786	0.173473	0	0	26.2481	31.4159	E(p)-M(b)	Washington, Oregon, California	(3) semi-infaunal - creeping
Collections	LACMIP	LACMIP 24664-35	Gastropoda	Neogastropoda	Buccinidae	Pentzia		hilgardi	Pentzia hilgardi	LACMIP_24664-35_Pentzia_hilgardi_1b	0.0892013	0.551408	1.93653	0.545629	0.236915	0	0	14.118	25.1327	K(ca)-K(m)	California	(1) epifaunal - creeping
Collections	LACMIP	LACMIP 24669-4	Gastropoda		Naticidae	Natica		allisoni	Natica allisoni	LACMIP_24669-4_Natica_allisoni_1b	0.138896	0.632474	1.64849	0.681573	0.128477	0	0	21.4837	25.1327			(3) semi-infaunal - creeping
iDigBio	LACMIP	LACMIP 25401-1	Gastropoda	[unassigned] Caenogastropoda	Epitoniidae	Opalia		atra	Opalia atra	LACMIP_25401-1_Opalia_atra_iDigBio	0.0446932	0.617825	4.08351	0.634256	0.263257	0	0	15.6531	25.1327	K(t)	California	(1) epifaunal - creeping
Collections	LACMIP	LACMIP 25431-2	Gastropoda	Neogastropoda	Perissityidae	Murphitys		madonna	Murphitys madonna	LACMIP_25431-2_Murphitys_madonna_1b	0.0719542	0.565429	2.98726	0.538244	0.26374	0	0	61.6834	18.8496	K(ca)?-K(m)	California	(1) epifaunal - creeping
Collections	LACMIP	LACMIP 25901-1	Gastropoda	NO_ORDER_SPECIFIED	Naticidae	Euspira		clementensis	Euspira clementensis	LACMIP_25901-1_Polinices_Clementensis_1b	0.115649	0.644564	1.58103	0.632635	0.190555	0	0	9.38435	18.8496	E(y)-O(r)	Washington, California	(3) semi-infaunal - creeping
Collections	LACMIP	LACMIP 25902-3	Gastropoda	Littorinimorpha	Naticidae	Gyrodes	?	robsauli	Gyrodes robsauli	LACMIP_25902-3_Gyrodes_robsauli_1b	0.170313	0.640911	1.29738	0.733691	0.179974	0	0	11.8912	25.1327	K(m)	California	(3) semi-infaunal - creeping
iDigBio	LACMIP	LACMIP 26020-4	Gastropoda	Littorinimorpha	Capulidae	Lysis		suciensis	Lysis suciensis	LACMIP_26020-4_Lysis_suciensis_iDigBio	0.511242	1.73203	1.00175	2.00674	0.138124	0	0	32.2772	12.5664	K(ca)-K(m)	California	(2) epifaunal - facultatively mobile, attached
Collections	LACMIP	LACMIP 26306-9	Bivalvia	Trigoniida	Steinmanellidae	Yaadia		leana	Yaadia leana	LACMIP_TX_26306-9_Yaadia_leana_(Yaadia_leana)_A	0.988477	0.725833	0	0.6968	0.4366	0.783802	0.574751	62.4708	6.28319	K(ce)-K(t)	Oregon, California	(2) Semi-infaunal - facultatively mobile
iDigBio	LACMIP	LACMIP 26346-1	Bivalvia	Nuculida	Nuculidae	Acila	Truncacila	rosaria	Acila rosaria	LACMIP_26346-1_Acila_(truncacila)_rosaria_iDigBio	1.09003	1.1501	0	1.07867	0.434708	0.8	0.119455	12.067	6.28319	K(ca)-K(m)	California	(3) Infaunal - facultatively mobile
Collections	LACMIP	LACMIP 26456-3	Gastropoda	Littorinimorpha	Ranellidae	Ranella		louella	Ranella louellae	LACMIP_26456-3_Ranella_louellae_1b	0.0742612	0.661122	2.67016	0.63855	0.331581	0	0	36.556	18.8496	Pa(t)	California	(1) epifaunal - creeping
Collections	LACMIP	LACMIP 26467-2	Gastropoda	Littorinimorpha	Aporrhaidae	Lispodesthes		rotundus	Lispodesthes rotundus	LACMIP_26467-2_Lispodesthes_rotundus_1b	0.051433	0.428423	2.57517	0.50165	0.343765	0	0	26.9255	37.6991	K(ca)-K(m)	California	(3) semi-infaunal - creeping
Collections	LACMIP	LACMIP 26547-1	Gastropoda	[unassigned] Caenogastropoda	Turritellidae	Turritella		reversa	Turritella reversa	LACMIP_26547-1_Turritella_reversa_1b	0.0247617	0.76124	9.5199	0.765675	0.144828	0	0	111.194	56.5487	Pa(d)-Pa(t)	California, Baja California	(4) semi-infaunal - facultatively mobile
Collections	LACMIP	LACMIP 26572-1	Gastropoda	[unassigned] Caenogastropoda	Turritellidae	Turritella		infragranulata	Turritella infragranulata	LACM_26572-1_Turritella infragranulata_1b	0.0201455	0.769146	12.2962	0.921442	0.113303	0	0	149.602	81.6814	Pa(s)-Pa(t)	California, Baja California	(4) semi-infaunal - facultatively mobile
Collections	LACMIP	LACMIP 26897-1	Gastropoda	[unassigned] Caenogastropoda	Turritellidae	Mesalia		martinezensis	Mesalia martinezensis	LACMIP_26897-1_Mesalia_martinezensis_1b	0.0341111	0.820256	5.43997	0.740069	0.150594	0	0	58.0015	37.6991	Pa(d)-Pa(t)	California, Baja California	(4) semi-infaunal - facultatively mobile
Collections	LACMIP	LACMIP 27149-1	Gastropoda	Neogastropoda	Perissityidae	Nekewis		marina	Nekewis marina	LACMIP_27149-1_Nekewis_marina_1b	0.0560631	0.67623	2.44546	0.585109	0.259014	0	0	29.972	37.6991	K(m)	California	(1) epifaunal - creeping
Collections	LACMIP	LACMIP 2858-1	Gastropoda	Littorinimorpha	Aporrhaidae	Anchura		gibbera	Anchura gibbera	LACMIP_2858-1_Anchura_gibbera_Webster_1a	0.0440421	0.807095	5.33392	0.556796	0.24703	0	0	58.1045	43.9823	K(ca)?-K(m)?	California	(3) semi-infaunal - creeping
iDigBio	LACMIP	LACMIP 30122-9	Bivalvia	Venerida	Veneridae	Calva	Microcalva	elderi	Calva elderi	LACMIP_30122-9_Calva_(microcalva)_elderi_iDigBio	1.01268	0.833265	0	0.78027	0.159394	0.75	0.0620634	17.2954	6.28319	K(co)	California	(3) Infaunal - facultatively mobile
Collections	LACMIP	LACMIP 40374-16	Bivalvia	Carditida	Crassatellidae	Crassatella		uvasana	Crassatella uvasana	LACMIP_TX_40374-16_Crassatella_uvasana_(Crassatella_uvasana)_B	0.981199	0.904767	0	0.870078	0.0295313	0.828306	0.165941	74.2519	6.28319	Pa(s)-E(b)	Washington, Oregon, California	(3) Infaunal - facultatively mobile
Collections	LACMIP	LACMIP 41580-2	Bivalvia	Lucinida	Lucinidae	Epilucina		washingtoniana	Epilucina washingtoniana	LACMIP_TX_41580-2_Epilucina_washingtoniana_(Epilucina_washingtoniana)_B	1.20741	0.910591	0	0.881484	0.227884	0.85368	0.030495	51.6683	6.28319	E(b)-E(p)	Washington, Oregon, California	(4) Deep infaunal - facultatively mobile
Collections	LACMIP	LACMIP 5654-1	Gastropoda	Littorinimorpha	Ranellidae	"Ranella"		kewi	"Ranella" kewi	LACMIP_5654-1_Ameranella_kewi_1b (Ranella kewi)	0.068304	0.519423	2.49284	0.569882	0.243533	0	0	32.9988	37.6991	E(l)-E(b)	Washington, Oregon, California	(1) epifaunal - creeping
Collections	LACMIP	LACMIP 5654-4	Gastropoda	Littorinimorpha	Ranellidae	Ranella		washingtoniana	Ranella washingtoniana	LACMIP_5654-4_Ranella_washingtoniana_1b	0.0781459	0.683785	2.49908	0.604215	0.232614	0	0	15.0454	37.6991	E(l)-E(p)	Washington, Oregon, California	(1) epifaunal - creeping
Collections	LACMIP	LACMIP 6248-19	Bivalvia	Venerida	Veneridae	Calva	Egelicalva	crassa	Calva crassa	LACMIP_TX_6248-19_Calva_crassa_(Calva_crassa)_B	1.10692	0.923419	0	0.886678	0.254082	0.815376	0.174713	75.4462	6.28319	K(ca)-K(m)	California	(3) Infaunal - facultatively mobile
Collections	LACMIP	LACMIP 6965-1	Gastropoda	Littorinimorpha	Aporrhaidae	Anchura		phaba	Anchura phaba	LACM_6965-1_Anchura phaba_1b	0.049756	0.599428	5.07837	0.570675	0.286456	0	0	55.5384	43.9823	K(ca)	California	(3) semi-infaunal - creeping
Collections	LACMIP	LACMIP 6965-3	Gastropoda	[unassigned] Caenogastropoda	Epitoniidae	Acirsa		nexilia	Acirsa nexilia	LACMIP_6965-3_Acirsa_nexilia_1b	0.044732	0.748217	5.09967	0.710888	0.327828	0	0	18.1546	31.4159	K(ca)	California	(1) epifaunal - creeping
Collections	LACMIP	LACMIP 7047-48	Bivalvia	Lucinida	Lucinidae	Claibornites	(Codalucina)	turneri	Claibornites turneri	LACMIP_TX_7047-48_Claibornites_turneri_(Claibornites_turneri)_B	1.18587	0.997129	0	0.971073	0.264343	0.793394	0.0536963	53.0303	6.28319	Pa(s)-Pa(t)	California	(4) Deep infaunal - facultatively mobile
Collections	LACMIP	LACMIP 7212-1	Gastropoda	Neogastropoda	Perissityidae	Nekewis		washingtoniana	Nekewis washingtoniana	LACMIP_7212-1_Nekewis_washingtoniana_1b	0.069373	0.759498	2.80463	0.454769	0.222419	0	0	27.8982	43.9823	E(y)-E(p)	Alaska, Washington, Oregon	(1) epifaunal - creeping
Collections	LACMIP	LACMIP 7242-2	Gastropoda	[unassigned] Caenogastropoda	Turritellidae	Turritella		lawsoni	Turritella lawsoni	LACM_7242-2_Turritella andersoni lawsoni_1b	0.0294603	0.618196	9.6197	0.799408	0.188982	0	0	41.9479	31.4159	E(y)-E(b)	Oregon, California, Baja California	(4) semi-infaunal - facultatively mobile
Collections	LACMIP	LACMIP 7792-2	Gastropoda	Littorinimorpha	Aporrhaidae	Teneposita		laeva	Teneposita laeva	LACMIP_7792-2_Teneposita_laeva_1a	0.0486432	0.826719	3.53977	0.566062	0.341118	0	0	8.70724	37.6991	K(ca)-K(m)	California	(3) semi-infaunal - creeping
Literature	LACMIP	LACMIP 7792-8	Gastropoda	Neogastropoda	Perissityidae	Perissitys		stewarti	Perissitys stewarti	Perissitys stewarti_LACMIP 7792_8	0.0849742	0.578044	1.64807	0.499942	0.219103	0	0	11.5275	31.4159	Pa(d)-Pa(t)	California, Baja California	(1) epifaunal - creeping
Collections	LACMIP	LACMIP 8133-1	Gastropoda	Neogastropoda	Perissityidae	Christitys		delta	Christitys delta	LACMIP_8133-1_Christitys_delta_1b	0.0745604	0.60614	2.66351	0.576323	0.296542	0	0	34.0857	25.1327	K(co)	California	(1) epifaunal - creeping
iDigBio	LACMIP	LACMIP 8177-7	Bivalvia	Carditida	Astartidae	Alleinacin		acerba	Alleinacin acerba	LACMIP_8177-7_Alleinacin_acerba_iDigBio	0.990199	0.980762	0	0.900208	0.215942	0.7	0.0725673	7.34757	6.28319	K(t)-K(ca)	California	(3) Infaunal - facultatively mobile
Collections	LACMIP	LACMIP 8178-1	Gastropoda	Sorbeoconcha	Turritellidae	Turritella		iota	Turritella iota	LACMIP_8178-1_Turritella_iota_1a	0.0231494	0.800679	10.4984	0.85999	0.0770437	0	0	41.3564	37.6991	K(t)	California	(4) semi-infaunal - facultatively mobile
Collections	LACMIP	LACMIP 9196-7	Gastropoda	Neogastropoda	Perissityidae	Nekewis		seidersi	Nekewis seidersi	LACMIP_9196-7_Nekewis_seidersi_1b	0.0698126	0.693646	2.71419	0.448575	0.249779	0	0	31.4464	31.4159	K(m)	California	(1) epifaunal - creeping
Collections	LACMIP	LACMIP Type 10006	Gastropoda	Neogastropoda	Perissityidae	Perissitys		elaphia	Perissitys elaphia	LACMIP_10824-4_Perissitys_elaphia_Type_10006_(Perissitys_elaphia)_A	0.0689349	0.681633	2.25411	0.557021	0.284173	0	0	19.7944	25.1327	K(s)	British Columbia, California	(1) epifaunal - creeping
Collections	LACMIP	LACMIP Type 10029	Gastropoda	Neogastropoda	Perissityidae	Perissitys		pacifica	Perissitys pacifica	LACMIP_10105-106_Perissitys_pacifica_Type_10029_(Perissitys_pacifica)_A	0.0784399	0.804785	1.85186	0.529028	0.2743	0	0	32.6389	18.8496	K(ca)	California	(1) epifaunal - creeping
Collections	LACMIP	LACMIP Type 10036	Gastropoda	Neogastropoda	Perissityidae	Pseudocymia		aurora	Pseudocymia aurora	LACMIP_10735-2_Pseudocymia_aurora_Type_10036_(Pseudocymia_aurora)_A	0.0781168	0.648967	2.23373	0.490758	0.256166	0	0	34.7697	25.1327	K(t)	California	(1) epifaunal - creeping
Collections	LACMIP	LACMIP Type 10038	Gastropoda	Neogastropoda	Perissityidae	Pseudocymia		aitha	Pseudocymia aitha	LACMIP_10816-8_Pseudocymia?_aitha_Type_10038_(Pseudocymia_aitha)_A	0.0721028	0.58369	2.59214	0.57484	0.214902	0	0	27.7478	31.4159	K(co)-K(s)?	California	(1) epifaunal - creeping
Collections	LACMIP	LACMIP Type 10102	Bivalvia	Venerida	Mactridae	Nelltia		angulata	Nelltia angulata	LACMIP_23917_Nelltia_angulata_Type_10102_(Nelltia_angulata)_B	1.02615	0.803465	0	0.766484	0.107526	0.736012	0.267234	34.0545	6.28319			(3) Infaunal - facultatively mobile
Collections	LACMIP	LACMIP Type 10108	Bivalvia	Venerida	Mactridae	Nelltia		salsa	Nelltia salsa	LACMIP_23287_Nelltia_salsa_Type_10108_(Nelltia_salsa)_B	1.07161	0.801089	0	0.759408	0.163688	0.772324	0.11673	20.8451	6.28319	K(t)	California	(3) Infaunal - facultatively mobile
Collections	LACMIP	LACMIP Type 10109	Bivalvia	Venerida	Mactridae	Pteroluter		othnius	Pteroluter othnius	LACMIP_10753-1_Pteroluter_othnius_Type_10109_(Pteroluter_othnius)_B	0.981871	0.705215	0	0.667014	0.0203149	0.758127	0.0527157	22.1902	6.28319	K(t)	California	(3) Infaunal - facultatively mobile
Collections	LACMIP	LACMIP Type 10111	Bivalvia	Venerida	Mactridae	Willimactra		putida	Willimactra putida	LACMIP_24249_Willimactra_putida_Type_10111_(Willimactra_putida)_B	1.0527	0.832019	0	0.785075	0.0598577	0.771135	0.0384842	32.5135	6.28319	K(t)	California	(3) Infaunal - facultatively mobile
Collections	LACMIP	LACMIP Type 10119	Bivalvia	Venerida	Mactridae	Willimactra		popenoei	Willimactra popenoei	LACMIP_23298-15_Willimactra_popenoei_Type_10119_(Willimactra_popenoei)_B	1.01141	0.710814	0	0.654001	0.0501552	0.774041	0.123985	33.3146	6.28319	K(co)-K(s)	California	(3) Infaunal - facultatively mobile
Collections	LACMIP	LACMIP Type 10127	Bivalvia	Venerida	Mactridae	Willimactra	Petromactra	mathewsonii	Willimactra mathewsonii	LACMIP_23958_Willimactra_(Petromactra)_mathewsonii_Type_10127_(Willimactra_mathewsonii)_B	0.94438	0.731517	0	0.698354	0.021518	0.710267	0.0111199	35.8637	6.28319	K(ca)-K(m)	California	(3) Infaunal - facultatively mobile
Collections	LACMIP	LACMIP Type 10129	Bivalvia	Venerida	Mactridae	Cymbophora		stantoni	Cymbophora stantoni	LACMIP_24347_Cymbophora_stantoni_Type_10129_(Cymbophora_stantoni)_B	0.960109	0.811428	0	0.761102	0.0254219	0.809041	0.0709856	34.4548	6.28319	K(ca)	California	(3) Infaunal - facultatively mobile
Collections	LACMIP	LACMIP Type 10133	Bivalvia	Venerida	Mactridae	Cymbophora		ashburnerii	Cymbophora ashburnerii	LACMIP_26001_Cymbophora_ashburnerii_Type_10133_(Cymbophora_ashburnerii)_B	0.980586	0.792804	0	0.7565	0.0384905	0.792188	0.0164967	37.3793	6.28319	K(m)	California	(3) Infaunal - facultatively mobile
Collections	LACMIP	LACMIP Type 10145	Bivalvia	Venerida	Mactridae	Cymbophora		gabbiana	Cymbophora gabbiana	LACMIP_24249_Cymbophora_gabbiana_Type_10145_(Cymbophora_gabbiana)_B	0.966497	0.809337	0	0.778225	0.0528461	0.764679	0.0404702	31.472	6.28319	K(t)	California	(3) Infaunal - facultatively mobile
Collections	LACMIP	LACMIP Type 10147	Bivalvia	Venerida	Mactridae	Cymbophora		popenoei	Cymbophora popenoei	LACMIP_10877_Cymbophora_popenoei_Type_10147_(Cymbophora_popenoei)_B	0.954726	0.8383	0	0.803187	0.00920484	0.738899	0.0557317	25.617	6.28319	K(ca)	California	(3) Infaunal - facultatively mobile
Collections	LACMIP	LACMIP Type 10154	Bivalvia	Venerida	Mactridae	Cymbophora		bella	Cymbophora bella	LACMIP_24081_Cymbophora_bella_Type_10154_(Cymbophora_bella)_B	0.978078	0.824738	0	0.777968	0.0357204	0.793607	0.0791283	35.8971	6.28319	K(ca)	California	(3) Infaunal - facultatively mobile
Collections	LACMIP	LACMIP Type 10168	Bivalvia	Trigoniida	Steinmanellidae	Yaadia		californiana	Yaadia californiana	LACMIP_23138_Yaadia_cf_Y_californiana_Type_10168_(Yaadia_californiana)_A	1.14568	0.733545	0	0.691061	0.363368	0.85319	0.561593	67.4191	6.28319	K(t)	California	(2) Semi-infaunal - facultatively mobile
Collections	LACMIP	LACMIP Type 10172	Bivalvia	Trigoniida	Steinmanellidae	Yaadia		pinea	Yaadia pinea	LACMIP_26304_Yaadia_pinea_Type_10172_B	1.13477	0.670098	0	0.637088	0.272	0.848444	0.684524	52.8269	6.28319	K(co)	California	(2) Semi-infaunal - facultatively mobile
Collections	LACMIP	LACMIP Type 10193	Bivalvia	Trigoniida	Steinmanellidae	Yaadia		robusta	Yaadia robusta	LACMIP_26298_Yaadia_robusta_Type_10193_A	0.959006	0.641875	0	0.591089	0.389079	0.768646	0.716529	69.6303	6.28319	K(ca)	California	(2) Semi-infaunal - facultatively mobile
Collections	LACMIP	LACMIP Type 10202	Bivalvia	Trigoniida	Trigoniidae	Litschkovitrigonia		fitchi	Litschkovitrigonia fitchi	LACMIP_26305_Litschkovitrigonia?_fitchi_Type_10202_(Louella_fitchi)_B	1.16097	0.735509	0	0.71407	0.150238	0.876429	0.538479	51.6565	6.28319	K(t)	Oregon, California	(2) Semi-infaunal - facultatively mobile
Collections	LACMIP	LACMIP Type 10425	Bivalvia	Carditida	Carditidae	Venericardia	(Venericor)	venturensis	Venericardia venturensis	LACMIP_22689_Venericardia_(Venericor?)_venturensis_Type_10425_(Venericardia_venturensis)_B	0.817889	1.01898	0	0.984043	0.374636	0.688979	0.0707629	69.5107	6.28319	Pa(d)-E(y)	California	(3) Infaunal - facultatively mobile
Collections	LACMIP	LACMIP Type 10426	Bivalvia	Carditida	Carditidae	Venericardia	(Pacificor)	mulleri	Venericardia mulleri	LACMIP_16403_Venericardia_(Pacificor)_mulleri_Type_10426_(Venericardia_mulleri)_A	0.843227	1.06129	0	1.02768	0.256774	0.706926	0.0426944	103.858	6.28319	Pa(d)-Pa(t)	California	(3) Infaunal - facultatively mobile
Collections	LACMIP	LACMIP Type 10438	Bivalvia	Carditida	Carditidae	Venericardia	(Pacificor)	calafia	Venericardia calafia	LACMIP_27071_Venericardia_(Pacificor)_hornii_calafia_Type_10438_(Venericardia_calafia)_B	0.874054	0.990031	0	0.9208	0.228435	0.73835	0.0834475	25.4197	6.28319	E(y)-E(p)	Washington, Oregon, California, Baja California	(3) Infaunal - facultatively mobile
Collections	LACMIP	LACMIP Type 10478	Bivalvia	Arcida	Parallelodontidae	Indogrammatodon		whiteavesi	Indogrammatodon whiteavesi	LACMIP_26232_Indogrammatodon_cf_I_whiteavesi_No_10478_(Indogrammatodon_whiteavesi)_B	0.874319	0.605605	0	0.567628	0.134617	0.412933	0.202957	25.6002	6.28319	K(ca)	California	(1) Epifaunal - stationary, attached
Collections	LACMIP	LACMIP Type 10483	Bivalvia	Arcida	Cucullaeidae	Idonearca		youngi	Idonearca youngi	LACMIP_26020_Cucullaea_youngi_No_10483_(Cucullaea_youngi)_B	0.809609	0.842282	0	0.764422	0.115299	0.444252	0.0507132	68.9331	6.28319	K(ca)	Washington, California	(3) Infaunal - facultatively mobile
Collections	LACMIP	LACMIP Type 10484	Bivalvia	Arcida	Cucullaeidae	Idonearca		cordiformis	Idonearca cordiformis	LACMIP_10715_Cucullaea_(Idonearca)_cordiformis_No_10484_(Cucullaea_cordiformis)_B	0.887787	0.77465	0	0.734276	0.0351629	0.654751	0.0860671	63.493	6.28319	K(ca)	California	(3) Infaunal - facultatively mobile
Collections	LACMIP	LACMIP Type 10486	Bivalvia	Carditida	Crassatellidae	Crassatella		conradiana	Crassatella conradiana	LACMIP_10715_Crassatella_(C)_cf_C_(C)_conradiana_Type_10486_(Crassatella_conradiana)_B	0.987202	0.884837	0	0.838182	0.0809158	0.775003	0.0708935	34.6372	6.28319	K(ca)	California	(3) Infaunal - facultatively mobile
Collections	LACMIP	LACMIP Type 10488	Bivalvia	Carditida	Crassatellidae	Crassatella		elongata	Crassatella elongata	LACMIP_10715_Crassatella_(?)_elongata_Type_10488_(Crassatella_elongata)_B	0.999491	0.847707	0	0.813442	0.0911089	0.771681	0.199933	37.1414	6.28319	K(ca)	California	(3) Infaunal - facultatively mobile
Collections	LACMIP	LACMIP Type 10490	Bivalvia	Venerida	Mactridae	Cymbophora		suciensis	Cymbophora suciensis	LACMIP_10710_Cymbophora_suciensis_Type_10490_(Cymbophora_suciensis)_B	0.953982	0.81069	0	0.764537	0.00172127	0.701847	0.0681262	19.4486	6.28319	K(ca)	California	(3) Infaunal - facultatively mobile
Collections	LACMIP	LACMIP Type 10501	Bivalvia	Venerida	Tancrediidae	Meekia		iberica	Meekia iberica	LACMIP_23917_Meekia_iberica_Type_10501_(Meekia_iberica)_B	0.983507	0.836465	0	0.766359	0.0181911	0.74937	0.124554	13.2548	6.28319	K(ab)-K(ce)	Oregon, California	(3) Infaunal - facultatively mobile
Collections	LACMIP	LACMIP Type 10502	Bivalvia	Venerida	Tancrediidae	Meekia		radiata	Meekia radiata	LACMIP_24253_Meekia_radiata_Type_10502_(Meekia_radiata)_B	0.898449	0.878441	0	0.808291	0.0206342	0.779214	0.0299022	11.3522	6.28319	K(t)	California	(3) Infaunal - facultatively mobile
Collections	LACMIP	LACMIP Type 10506	Bivalvia	Venerida	Tancrediidae	Meekia		louella	Meekia louella	LACMIP_24417_Meekia_louella_Type_10506_(Meekia_louella)_B	0.913575	0.83187	0	0.770775	0.000834435	0.684774	0.0241591	12.3323	6.28319	K(co)?-K(s)?	California	(3) Infaunal - facultatively mobile
Collections	LACMIP	LACMIP Type 10507	Bivalvia	Venerida	Tancrediidae	Meekia		sella	Meekia sella	LACMIP_23975_Meekia_sella_Type_10507_(Meekia_sella)_B	0.878387	0.776053	0	0.741936	0.0535946	0.708944	0.0974979	36.7196	6.28319	K(m)	California	(3) Infaunal - facultatively mobile
Collections	LACMIP	LACMIP Type 10510	Bivalvia	Venerida	Tancrediidae	Meekia		takeoana	Meekia takeoana	LACMIP_24416_Meekia_(Mygallia)_takeoana_Type_10510_(Meekia_(Mygallia)_takeoana)_B	0.960493	0.807988	0	0.755573	0.0341472	0.742152	0.0769193	18.6416	6.28319	K(t)	California	(3) Infaunal - facultatively mobile
Collections	LACMIP	LACMIP Type 10514	Bivalvia	Venerida	Tancrediidae	Meekia		lirata	Meekia lirata	LACMIP_23293_Meekia_(Mygallia)_lirata_Type_10514_(Meekia_(Mygallia)_lirata)_B	0.891726	0.788084	0	0.738103	0.0454587	0.726192	0.177001	20.5847	6.28319	K(t)	California	(3) Infaunal - facultatively mobile
Collections	LACMIP	LACMIP Type 10516	Bivalvia	Venerida	Tancrediidae	Meekia		bella	Meekia bella	LACMIP_24081_Meekia_(Mygallia)_bella_Type_10516_(Meekia_bella)_A	0.946605	0.717646	0	0.680144	0.10003	0.728127	0.0681437	18.4799	6.28319	K(ca)	California	(3) Infaunal - facultatively mobile
Collections	LACMIP	LACMIP Type 10519	Bivalvia	Venerida	Tancrediidae	Meekia		mygale	Meekia mygale	LACMIP_23625_Meekia_(Mygallia)_mygale_Type_10519_(Meekia_(Mygallia)_mygale)_B	0.892377	0.765592	0	0.718005	0.0510621	0.740027	0.0273228	16.2014	6.28319	K(co)?-K(s)	California	(3) Infaunal - facultatively mobile
Collections	LACMIP	LACMIP Type 10556	Gastropoda	Neogastropoda	Buccinidae	Ancistrolepis		carolinae	Ancistrolepis carolineae	LACMIP_7242-37_Ancistrolepis?_carolineae_Type_10556_(Ancistrolepis_carolineae)_A	0.0652525	0.614271	3.38404	0.594487	0.2939	0	0	23.3345	31.4159	E(y)-E(l)	California	(1) epifaunal - creeping
Collections	LACMIP	LACMIP Type 10558	Gastropoda	Neogastropoda	Clavatulidae	Crenaturricula		crenatospira	Crenaturricula crenatospira	LACMIP_22312-15_Fusiturricula_(Crenaturricula)_crenatospira_Type_10558_(Crenaturricula_crenatospira)_A	0.055455	0.560815	2.89881	0.512788	0.220807	0	0	23.4996	31.4159	E(y)	Washington, Oregon, California	(1) epifaunal - creeping
Collections	LACMIP	LACMIP Type 10560	Bivalvia	Pectinida	Anomiidae	Anomia		mcgoniglensis	Anomia mcgoniglensis	LACMIP_22775_Anomia_mcgoniglensis_Type_10560_(Anomia_mcgoniglensis)_A	1.07496	1.04097	0	0.97527	0.17277	0.73729	0.300385	19.1247	6.28319	E(y)-E(l)	Oregon, California	(1) Epifaunal - stationary, attached
Collections	LACMIP	LACMIP Type 10562	Bivalvia	Venerida	Veneridae	"Cyclinella"		bunkeri	"Cyclinella" bunkeri	LACMIP_22312_Marcia_(Mercimonia)_bunkeri_Type_10562_(Cyclinella_bunkeri)_A	1.07	0.931	0	0.888	0.157	0.84	0	34.649	6.2832	E(y)-E(b)	Oregon, California	(3) Infaunal - facultatively mobile
Collections	LACMIP	LACMIP Type 10615	Gastropoda	NO_ORDER_SPECIFIED	Calyptraeidae	Trochita		costellata	Trochita costellata	LACMIP_22634-1_Calyptraea_cf_costellata_Type_10615_(Calyptraea_costellata)_A	0.217185	1.29463	1.6341	1.70661	0.0667852	0	0	35.1234	18.8496	-	Baja California	(2) epifaunal - facultatively mobile, attached
Collections	LACMIP	LACMIP Type 10802	Gastropoda	Heterobranchia	Acteonidae	Acteon		politus	Acteon politus	LACMIP_10746-1_Acteon_politus_Type_10802_(Acteon_politus)_A	0.0757428	0.462994	1.96124	0.449565	0.223467	0	0	8.48949	31.4159	K(t)	California	(1) epifaunal - creeping
Collections	LACMIP	LACMIP Type 10805	Gastropoda	Neogastropoda	Volutidae	Carota		mitraeformis	Carota mitraeformis	LACMIP_10789-1_Carota_mitraeformis_Type_10805_(Carota_mitraeformis)_A	0.0788843	0.422217	1.83824	0.36774	0.249177	0	0	32.4446	31.4159	K(t)	California	(1) epifaunal - creeping
Collections	LACMIP	LACMIP Type 10820	Bivalvia	Arcida	Cucullaeidae	Idonearca		gravida	Idonearca gravida	LACMIP_10079_Cucullaea_gravida_No_10820_(Cucullaea_(Idonearca)_gravida)_A	0.809817	0.954984	0	0.901379	0.245424	0.578178	0.25222	35.0994	6.28319	K(t)	California	(3) Infaunal - facultatively mobile
Collections	LACMIP	LACMIP Type 10821	Bivalvia	Arcida	Cucullaeidae	Idonearca		melhaseana	Idonearca melhaseana	LACMIP_10738_Cucullaea_melhaseana_No_10821_(Cucullaea_(Idonearca)_melhaseana)_B	0.83312	0.892198	0	0.836284	0.205576	0.589598	0.162557	29.8376	6.28319	K(t)	California	(3) Infaunal - facultatively mobile
Collections	LACMIP	LACMIP Type 10981	Gastropoda	Neogastropoda	Volutidae	Lyria		hannibali	Lyria hannibali	LACMIP_22330-6_Lyria_hannibali_Type_10981_(Lyria_hannibali)_A	0.0855437	0.639788	2.14666	0.437898	0.203969	0	0	25.3681	25.1327	Pa(t)	California	(1) epifaunal - creeping
Collections	LACMIP	LACMIP Type 10983	Gastropoda	Neogastropoda	Fasciolariidae	Saxituberosa		titan	Saxituberosa titan	LACMIP_22688-1_Saxituberosa_titan_Type_10983_(Saxituberosa_titan)_A	0.0676384	0.706721	2.76319	0.553794	0.330475	0	0	54.9764	25.1327	Pa(d)-Pa(t)	California	(1) epifaunal - creeping
Collections	LACMIP	LACMIP Type 10984	Bivalvia	Cardiida	Tellinidae	Saulella		undulifera	Saulella undulifera	LACMIP_25996_Saulella_undulifera_Type_10984_(Saulella_undulifera)_B	1.0578	0.784272	0	0.755678	0.214688	0.768028	0.172006	28.059	6.28319	Pa(s)-E(y)	California	(4) Deep infaunal - facultatively mobile
Collections	LACMIP	LACMIP Type 11070	Bivalvia	Venerida	Mactridae	Cymbophora		buttensis	Cymbophora buttensis	LACMIP_24340_Cymbophora_buttensis_Type_11070_(Cymbophora_buttensis)_B	0.916185	0.776565	0	0.748602	0.00763977	0.67317	0.000694597	51.4738	6.28319	K(ca)	California	(3) Infaunal - facultatively mobile
Collections	LACMIP	LACMIP Type 11421	Bivalvia	Lucinida	Lucinidae	Cryptolucina		megadyseides	Cryptolucina megadyseides	LACMIP_16885_Cryptolucina_megadyseides_Type_11421_(Cryptolucina_megadyseides)_A	1.11155	0.761616	0	0.728035	0.280472	0.891538	0.037067	58.812	6.28319	E(l)-O(c)	Washington	(4) Deep infaunal - facultatively mobile
Collections	LACMIP	LACMIP Type 11422	Bivalvia	Lucinida	Lucinidae	Elongatolucina		elassodyseides	Elongatolucina elassodyseides	LACMIP_16885_Cryptolucina_elassodyseides_Type_11422_(Elongatolucina_elassodyseides)_A	1.07605	0.653294	0	0.631727	0.25847	0.816061	0.0726659	55.3745	6.28319	E(l)-E(p)	Washington	(4) Deep infaunal - facultatively mobile
Collections	LACMIP	LACMIP Type 11481	Bivalvia	Pectinida	Pectinidae	Spondylus		carlosensis	Spondylus carlosensis	LACMIP_23779_Spondylus_cf_S_carlosensis_Type_11481_(Spondylus_carlosensis)_B	1.22397	0.882628	0	0.812985	0.00807505	0.805876	0.0460803	9.13917	6.28319	E(y)-E(l)	California	(1) Epifaunal - stationary, attached
Collections	LACMIP	LACMIP Type 11508	Gastropoda	Neogastropoda	Fasciolariidae	Perse		martinez	Perse martinez	LACMIP_15632-13_Falsifusus_marysvillensis?_Type_11508_(Falsifusus_marysvillensis)	0.0596529	0.600774	3.773	0.503326	0.333253	0	0	28.5033	37.6991	Pa(s)-E(b)	California	(1) epifaunal - creeping
Collections	LACMIP	LACMIP Type 11508	Gastropoda	Neogastropoda	Fasciolariidae	Falsifusus		marysvillensis	Falsifusus marysvillensis	LACMIP_15632-13_Falsifusus_marysvillensis?_Type_11508_(Falsifusus_marysvillensis)	0.0596529	0.600774	3.773	0.503326	0.333253	0	0	28.5033	37.6991	Pa(d)-E(y)	Washington, California	(1) epifaunal - creeping
Collections	LACMIP	LACMIP Type 11527	Bivalvia	Pectinida	Pectinidae	Delectopecten		sanjuanensis	Delectopecten sanjuanensis	LACMIP_15638_Delectopecten_cf_D_vancouverensis_sanjuanensis_Type_11527_(Delectopecten_vancouverensis)	1.35371	1.00914	0	0.945377	0.0267502	0.9	0.0771374	7.60877	6.28319	E(l)-O(c)	British Columbia, Washington	(5) Epifaunal - swimming
Collections	LACMIP	LACMIP Type 11548	Gastropoda	Neogastropoda	Buccinidae	Eripachya		vaccina	Eripachya vaccina	LACMIP_10760-1_Eripachya_vaccina_Type_11548_(Eripachya_vaccina)_A	0.0886788	0.645469	2.79047	0.491889	0.24243	0	0	27.9442	25.1327	K(t)	California	(1) epifaunal - creeping
Collections	LACMIP	LACMIP Type 11557	Gastropoda	Neogastropoda	Fasciolariidae	Drilluta		jacksonensis	Drilluta jacksonensis	LACMIP_10750-2_Drilluta_jacksonensis_Type_11557_(Drilluta_jacksonensis)	0.0570039	0.472976	2.75086	0.41286	0.286672	0	0	70.1218	25.1327	K(t)	Oregon, California	(1) epifaunal - creeping
Collections	LACMIP	LACMIP Type 11563	Gastropoda	Neogastropoda	Fasciolariidae	Drilluta		sicca	Drilluta sicca	LACMIP_10771-2_Drilluta_sicca_Type_11563_(Drilluta_sicca)_A	0.0566246	0.584585	3.54748	0.409154	0.157513	0	0	10.1254	43.9823	K(t)	British Columbia, Oregon, California	(1) epifaunal - creeping
Collections	LACMIP	LACMIP Type 11569	Gastropoda	Neogastropoda	Fasciolariidae	Skyles		salsus	Skyles salsus	LACMIP_10735-12_Skyles_salsus_Type_11569_(Skyles_salsus)_A	0.0722101	0.589445	3.06586	0.567121	0.299227	0	0	24.293	25.1327	K(t)	California	(1) epifaunal - creeping
Collections	LACMIP	LACMIP Type 11571	Gastropoda	Neogastropoda	Volutidae	Carota		dilleri	Carota dilleri	LACMIP_10735-13_Carota_dilleri_Type_11571_(Carota_dilleri)_A	0.0729083	0.318344	1.96276	0.335425	0.17554	0	0	47.2317	31.4159	K(t)	British Columbia, Oregon, California, Baja California	(1) epifaunal - creeping
Collections	LACMIP	LACMIP Type 11575	Gastropoda	Neogastropoda	Volutidae	Varens		anae	Varens anae	LACMIP_8195-2_Varens_anae_Type_11575_(Varens_anae)_A	0.072923	0.443323	2.00035	0.351321	0.189413	0	0	63.341	31.4159	K(t)	California	(1) epifaunal - creeping
Collections	LACMIP	LACMIP Type 11579	Gastropoda	Neogastropoda	Volutidae	Varens		formosus	Varens formosus	LACMIP_10891-1_Varens_formosus_Type_11579_(Varens_formosus)_A	0.0727674	0.466636	2.04708	0.3123	0.154682	0	0	35.2073	25.1327	K(t)	California	(1) epifaunal - creeping
Collections	LACMIP	LACMIP Type 11661	Bivalvia	Carditida	Carditidae	Venericardia	(Pacificor)	clarki	Venericardia clarki	LACMIP_20581_Venericardia_(Pacificor)_clarki_clarki_Type_11661_(Venericardia_clarki)_B	0.850104	1.11803	0	1.08368	0.35905	0.691717	0.0144355	81.7266	6.28319	E(y)-O(r)	Washington, Oregon, California	(3) Infaunal - facultatively mobile
Collections	LACMIP	LACMIP Type 11663	Bivalvia	Carditida	Crassatellidae	Crassatella		collina	Crassatella collina	LACMIP_23727_Crassatella_collina_Type_11663_(Crassatella_collina)_A	0.903491	0.814492	0	0.788419	0.00313514	0.726352	0.0146459	108.428	6.28319	E(l)	California	(3) Infaunal - facultatively mobile
Collections	LACMIP	LACMIP Type 11665	Bivalvia	Venerida	Veneridae	Costacallista		conradiana	Costacallista conradiana	LACMIP_20581_Callista_conradiana_Type_11665_(Costacallista_conradiana)_A	0.965625	0.797225	0	0.743599	0.127751	0.75	0.0152227	19.8545	6.28319	E(y)-E(b)	Washington, Oregon, California	(3) Infaunal - facultatively mobile
Collections	LACMIP	LACMIP Type 11668	Gastropoda	Cycloneritida	Neritidae	Velates		batequensis	Velates batequensis	LACMIP_41491-1_Velates_batequensis_Type_11668_(Velates_batequensis)_A	0.267261	0.689976	1.13155	0.9502	0.0877276	0	0	4.61091	6.28319	E(y)	Baja California	(1) epifaunal - creeping
Collections	LACMIP	LACMIP Type 11671	Gastropoda	Cycloneritida	Neritidae	Nerita	Bajanerita	californiensis	Nerita californiensis	LACMIP_24864-2_Nerita_(Bajanerita)_californiensis_Type_11671_(Nerita_californiensis)_A	0.260954	0.782141	1.20194	0.874751	0.0314675	0	0	5.56751	12.5664	K(ca)-K(m)	California	(1) epifaunal - creeping
Collections	LACMIP	LACMIP Type 12125	Bivalvia	Venerida	Mactridae	Willimactra	Petromactra	truncata	Willimactra truncata	LACMIP_24347_Willimactra_(Petromactra)_truncata_Type_12125_(Willimactra_truncata)_B	1.02552	0.646536	0	0.621302	0.0764078	0.738543	0.0313723	25.3132	6.28319	K(ca)	California	(3) Infaunal - facultatively mobile
Collections	LACMIP	LACMIP Type 12131	Gastropoda	Neogastropoda	Volutidae	Volutoderma		averillii	Volutoderma averillii	LACMIP_10865-2_Volutoderma_averillii_Type_12131_(Volutoderma_averillii)_A	0.0738772	0.293052	1.78871	0.315447	0.148754	0	0	54.3659	37.6991	K(ca)	California	(1) epifaunal - creeping
Collections	LACMIP	LACMIP Type 12171	Bivalvia	Arcida	Glycymerididae	Glycymeris		crescentensis	Glycymeris crescentensis	LACMIP_16657_Glycymeris_sp_cf_G_crescentensis_Type_12171_(Glycymeris_crescentensis)_B	0.825769	0.879978	0	0.82035	0.0266543	0.689889	0.102681	12.7321	6.28319	E(y)-E(l)	Washington, Oregon	(2) Semi-infaunal - facultatively mobile
Collections	LACMIP	LACMIP Type 12287	Gastropoda	Cycloneritida	Neritidae	Nerita	(Theliostyla)	olympia	Nerita olympia	LACMIP_16655-13_Nerita_(Theliostyla)_olympia_Type_12287_(Nerita_olympia)_A	0.264134	0.837298	1.30795	1.17959	0.051204	0	0	3.88085	12.5664	E(y)	Washington	(1) epifaunal - creeping
Collections	LACMIP	LACMIP Type 12294	Bivalvia	Cardiida	Tellinidae	Linearia	(Linearia)	louellasaulae	Linearia louellasaulae	LACMIP_16655_Linearia_(Linearia)_louellasaulae_Type_12294_(Linearia_louellasaulae)_A	1.06629	0.833718	0	0.777291	0.123426	0.840307	0.0993923	3.25614	6.28319	E(y)-E(l)	Washington	(3) Infaunal - facultatively mobile
Collections	LACMIP	LACMIP Type 12353	Gastropoda	Cycloneritida	Neritidae	Otostoma		bisculptata	Otostoma bisculptata	LACMIP_26-1_Otostoma_bisculptata_Type_12353_(Otostoma_bisculptata)_A	0.231624	0.664379	1.22138	0.800969	0.00868024	0	0	13.8897	12.5664	E(y)-E(l)	California	(1) epifaunal - creeping
Collections	LACMIP	LACMIP Type 12453	Gastropoda	Littorinimorpha	Calyptraeidae	Spirocrypta		inornata	Spirocrypta inornata	LACMIP_16963-11_Crepidula_inornata_Type_12453_(Spirocrypta_inornata)_A	0.370776	0.815834	1.07735	1.34203	0.0158979	0.302302	0	12.2963	12.5664	E(y)	California	(2) epifaunal - facultatively mobile, attached
Collections	LACMIP	LACMIP Type 12470	Bivalvia	Venerida	Veneridae	Pelecyora		aequilateralis	Pelecyora aequilateralis	LACMIP_16963_Pelecyora_aequilateralis_Type_12470_(Pelecyora_aequilateralis)_B	1.05484	0.870107	0	0.799836	0.230256	0.849081	0.011136	11.8818	6.28319	E(y)-E(l)	Oregon, California	(3) Infaunal - facultatively mobile
Collections	LACMIP	LACMIP Type 12472	Bivalvia	Cardiida	Tellinidae	"Tellina"		joaquinensis	"Tellina" joaquinensis	LACMIP_24259_"Tellina"_joaquinensis_Type_12472_("Tellina"_joaquinensis)_A	1.07194	0.806317	0	0.755795	0.0839211	0.787292	0.107181	17.6843	6.28319	E(y)	Oregon, California	(4) Deep infaunal - facultatively mobile
Collections	LACMIP	LACMIP Type 12477	Bivalvia	Cardiida	Tellinidae	"Tellina"		domenginensis	"Tellina" domenginensis	LACMIP_24258_"Tellina"_domenginensis_Type_12477_("Tellina"_domenginensis)_B	0.974026	0.698952	0	0.636827	0.0810153	0.830705	0.125208	18.6604	6.28319	E(y)	California	(4) Deep infaunal - facultatively mobile
Collections	LACMIP	LACMIP Type 12508	Gastropoda	Neogastropoda	Buccinidae	Plectocion		curvirostris	Plectocion curvirostris	LACMIP_24104-22_Plectocion_curvirostris_Type_12508_(Plectocion_curvirostris)	0.0830658	0.638651	2.0614	0.517487	0.266455	0	0	22.3521	25.1327	K(co)-K(s)	California	(1) epifaunal - creeping
Collections	LACMIP	LACMIP Type 12518	Gastropoda	Neogastropoda	Fasciolariidae	Micasarcina		vallis	Micasarcina vallis	LACMIP_10816-19_Micasarcina_vallis_Type_12518	0.0743685	0.52941	2.52217	0.525845	0.196543	0	0	13.4398	12.5664			(1) epifaunal - creeping
Collections	LACMIP	LACMIP Type 12519	Gastropoda	Neogastropoda	Fasciolariidae	Mylecoma		vacca	Mylecoma vacca	LACMIP_10815-9_Mylecoma_vacca_Type_12519	0.0586515	0.579105	3.17334	0.558814	0.242148	0	0	20.9161	31.4159			(1) epifaunal - creeping
Collections	LACMIP	LACMIP Type 12521	Gastropoda		Volutidae	Fusivoluta		cretacea	Fusivoluta cretacea	LACMIP_10845-1_Fusivoluta_cretacea_Type_12521_A	0.0578739	0.526978	3.92154	0.352765	0.142789	0	0	52.8782	50.2655			(1) epifaunal - creeping
Collections	LACMIP	LACMIP Type 12685	Gastropoda	Neogastropoda	Buccinidae	Brachysphingus		mammilatus	Brachysphingus mammilatus	LACMIP_17190-1_Brachysphingus_mammilatus_Type_12685_(Brachysphingus_mammilatus)_A	0.0888177	0.561158	1.58001	0.547645	0.280675	0	0	31.0314	31.4159	Pa(t)-E(y)	California	(1) epifaunal - creeping
Collections	LACMIP	LACMIP Type 12687	Gastropoda	Neogastropoda	Turridae	Gemmula		diabloensis	Gemmula diabloensis	LACMIP_17191-2_Gemmula_aff_diabloensis_Type_12687_(Gemmula_diabloensis)_A	0.0524512	0.357008	2.6617	0.423027	0.239242	0	0	10.1068	18.8496	E(y)	California	(1) epifaunal - creeping
Collections	LACMIP	LACMIP Type 12688	Gastropoda	Neogastropoda	Clavatulidae	Turricula		burroensis	Turricula burroensis	LACMIP_16894-3_Turricula_aff_burroensis_Type_12688_(Turricula_burroensis)_A	0.0530107	0.466327	2.97696	0.42421	0.259078	0	0	24.5602	31.4159	Pa(s)-Pa(t)	California	(1) epifaunal - creeping
Collections	LACMIP	LACMIP Type 12717	Gastropoda	Neogastropoda	Buccinidae	Deussenia		serriana	Deussenia serriana	LACMIP_17206-1_Deussenia_serriana_Type_12717_(Deussenia_serriana)	0.0738487	0.404599	2.9847	0.592977	0.284522	0	0	21.6973	31.4159	K(ca)	California	(1) epifaunal - creeping
Collections	LACMIP	LACMIP Type 12718	Gastropoda	Neogastropoda	Buccinidae	Deussenia		californiana	Deussenia californiana	LACMIP_11975-1_Deussenia_californiana_Type_12718_(Deussenia_californiana)	0.089941	0.545164	2.36514	0.509949	0.232425	0	0	95.8812	25.1327	K(ca)	California	(1) epifaunal - creeping
Collections	LACMIP	LACMIP Type 12743	Gastropoda	Neogastropoda	Turridae	Eosurcula		inconstans	Eosurcula inconstans	LACMIP_7434-1_Eosurcula_aff_inconstans_Type_12743_(Eosurcula_inconstans)_A	0.0535969	0.48417	3.49417	0.434206	0.204678	0	0	34.224	43.9823	E(y)	California	(1) epifaunal - creeping
Collections	LACMIP	LACMIP Type 12747	Bivalvia	Nuculanida	Nuculanidae	?Hilgardia		parkei	?Hilgardia parkei	LACMIP_26624_?Hilgardia_parkei_No_12747_(?Hilgardia_parkei)_A	1.01105	0.562913	0	0.495452	0.0930979	0.708777	0.138961	4.84407	6.28319	E(y)-E(b)	Oregon, California	(3) Infaunal - facultatively mobile
Collections	LACMIP	LACMIP Type 12750	Bivalvia	Ostreida	Gryphaeidae	Phygraea		pacifica	Phygraea pacifica	LACMIP_7405_Pycnodonte_(Phygraea)_cf_P_(P)_pacifica_Type_12750_(Pycnodonte_pacifica)_B	0.804464	1.38689	0	1.27726	0.00355405	0.616396	0.0383403	50.3018	6.28319	E(y)-E(l)	California, Baja California	(1) Epifaunal - stationary, attached
Collections	LACMIP	LACMIP Type 12752	Bivalvia	Cardiida	Cardiidae	Agnocardia		sorrentoensis	Agnocardia sorrentoensis	LACMIP_22312_Acanthocardia_(Agnocardia)_sorrentoensis_Type_12752_(Agnocardia_sorrentoensis)_A	1.02739	1.0694	0	1.03809	0.326856	0.795201	0.00144377	37.34	6.28319	E(y)-E(b)	California	(3) Infaunal - facultatively mobile
Collections	LACMIP	LACMIP Type 12811	Gastropoda	Cycloneritida	Neritidae	Otostoma		sharonae	Otostoma sharonae	LACMIP_17421-3_Otostoma_sharonae_Type_12811_(Otostoma_sharonae)_A	0.211727	0.743341	1.12471	1.11621	0.0456621	0	0	17.8885	12.5664	K(ca)-K(m)?	California	(1) epifaunal - creeping
Collections	LACMIP	LACMIP Type 12819	Gastropoda	Neogastropoda	Buccinidae	Zaglenum		pentzensis	Zaglenum pentzensis	LACMIP_24340-45_Zaglenum_pentzensis_Type_12819_(Zaglenum_pentzensis)	0.0892013	0.551408	1.93653	0.545629	0.236915	0	0	14.118	25.1327	K(ca)	California	(1) epifaunal - creeping
Collections	LACMIP	LACMIP Type 12901	Gastropoda	Heterobranchia	Acteonellidae	Trochactaeon	(Neocylindrites)	allisoni	Trochactaeon allisoni	LACMIP_9936-12_Trochactaeon_(Neocylindrites)_allisoni_Type_12901	0.059099	0.2774	1.62729	0.339647	0.213584	0	0	25.5336	37.6991	K(ce)	Oregon	(1) epifaunal - creeping
Collections	LACMIP	LACMIP Type 12906	Gastropoda	Cycloneritida	Neritidae	Corsania	(Januncia)	rhoga	Corsania rhoga	LACMIP_10508-3_Corsania_(Januncia)_rhoga_Type_12906_(Corsania_rhoga_)_A	0.283809	0.729012	1.0633	0.983459	0.0199641	0	0	42.1981	6.28319	Pa(s)-Pa(t)	California	(1) epifaunal - creeping
Collections	LACMIP	LACMIP Type 12907	Gastropoda	Cycloneritida	Neritidae	Corsania	(Januncia)	janus	Corsania janus	LACMIP_23348-2_Corsania_(Januncia)_janus_Type_12907_(Corsania_janus)_A	0.221791	0.845278	1.17681	0.997172	0.0256695	0	0	30.8422	6.28319	Pa(s)	California, Baja California	(1) epifaunal - creeping
Collections	LACMIP	LACMIP Type 12908	Gastropoda	Cycloneritimorpha	Neritidae	Nerita	?(Bajanerita)	banosensis	Nerita banosensis	LACMIP_10676-1_Nerita_(Bajanerita)_banosensis_Type_12908_(Bajanerita_banosensis)_A	0.212294	0.656719	1.23291	0.748027	0.0162292	0	0	8.82097	12.5664	K(m)	California	(1) epifaunal - creeping
Collections	LACMIP	LACMIP Type 12909	Gastropoda	Cycloneritida	Neritidae	Nerita	(Theliostyla)	triangulata	Nerita triangulata	LACMIP_6298-1_Nerita_(Theliostyla)_triangulata_Type_12909_(Nerita_triangulata)_A	0.24273	0.666074	1.14638	0.892369	0.067353	0	0	8.13366	6.28319	E(y)-E(p)	Washington, Oregon, California	(1) epifaunal - creeping
Collections	LACMIP	LACMIP Type 12963	Gastropoda	Neogastropoda	Buccinidae	Eripachya		jalama	Eripachya jalama	LACMIP_6258-1_Eripachya_jalama_Type_12963_(Eripachya_jalama)_A	0.0742432	0.545362	2.88698	0.505823	0.258376	0	0	73.9445	31.4159	K(ca)	California	(1) epifaunal - creeping
Collections	LACMIP	LACMIP Type 12975	Gastropoda	Neogastropoda	Buccinidae	Calkota		daileyi	Calkota daileyi	LACMIP_24137-1_Calkota_daileyi_Type_12975_(Calkota_daileyi)	0.0706394	0.578256	3.0329	0.526023	0.220077	0	0	21.6701	25.1327	K(ca)	California	(1) epifaunal - creeping
Collections	LACMIP	LACMIP Type 13154	Gastropoda	Neogastropoda	Volutidae	Volutoderma		querna	Volutoderma querna	LACMIP_24106-23_Volutoderma_querna_Type_13154_(Volutoderma_querna)_A	0.0688418	0.456509	1.90193	0.328492	0.122061	0	0	64.4014	31.4159	K(co)-K(s)	California	(1) epifaunal - creeping
Collections	LACMIP	LACMIP Type 13175	Gastropoda	Neogastropoda	Volutidae	Volutoderma		blakei	Volutoderma blakei	LACMIP_8186-3_Volutoderma_blakei_Type_13175_(Volutoderma_blakei)_A	0.059144	0.305381	2.1877	0.289867	0.0759387	0	0	48.8633	37.6991	K(ca)	California	(1) epifaunal - creeping
Collections	LACMIP	LACMIP Type 13180	Gastropoda	Neogastropoda	Volutidae	Volutoderma		jalama	Volutoderma jalama	LACMIP_6242-1_Volutoderma_jalama_Type_13180_(Volutoderma_jalama)_A	0.0731076	0.403952	1.7822	0.35044	0.163046	0	0	43.0815	25.1327	K(ca)	California	(1) epifaunal - creeping
Collections	LACMIP	LACMIP Type 13185	Gastropoda	Neogastropoda	Volutidae	Volutoderma		perissa	Volutoderma perissa	LACMIP_2855-8_Volutoderma_perissa_Type_13185_(Volutoderma_perissa)_A	0.0947223	0.501168	1.53403	0.319875	0.144243	0	0	120.346	31.4159	K(ca)-K(m)	California	(1) epifaunal - creeping
Collections	LACMIP	LACMIP Type 13190	Gastropoda	Neogastropoda	Volutidae	Volutoderma		angelica	Volutoderma angelica	LACMIP_10715-86_Volutoderma_angelica_Type_13190_(Volutoderma_angelica)_A	0.0730423	0.433591	2.01411	0.420759	0.131876	0	0	84.5574	31.4159	K(ca)	California	(1) epifaunal - creeping
Collections	LACMIP	LACMIP Type 13198	Gastropoda	Neogastropoda	Volutidae	Volutoderma		elderi	Volutoderma elderi	LACMIP_10105-115_Volutoderma_elderi_Type_13198_(Volutoderma_elderi)_A	0.0758824	0.313692	2.03868	0.316926	0.0977051	0	0	38.1389	25.1327	K(ca)	California	(1) epifaunal - creeping
Collections	LACMIP	LACMIP Type 13206	Gastropoda	Neogastropoda	Volutidae	Volutoderma		ynezae	Volutoderma ynezae	LACMIP_24118-5_Volutoderma_ynezae_Type_13206_(Volutoderma_ynezae)_A	0.0675358	0.309901	1.41429	0.343369	0.2621	0	0	91.2495	25.1327	K(ca)	California	(1) epifaunal - creeping
Collections	LACMIP	LACMIP Type 13209	Gastropoda	Neogastropoda	Volutidae	Volutoderma		santana	Volutoderma santana	LACMIP_10080-1_Volutoderma_santana_Type_13209_(Volutoderma_santana)_A	0.0751686	0.476626	1.9161	0.32283	0.251346	0	0	65.1539	25.1327	K(t)	California	(1) epifaunal - creeping
Collections	LACMIP	LACMIP Type 13214	Gastropoda	Neogastropoda	Volutidae	Volutoderma		magna	Volutoderma magna	LACMIP_10096-6_Volutoderma_magna_Type_13214_(Volutoderma_magna)_A	0.0602884	0.343691	2.28582	0.306019	0.154189	0	0	49.7785	31.4159	K(ca)	California	(1) epifaunal - creeping
Collections	LACMIP	LACMIP Type 13221	Gastropoda	Neogastropoda	Volutidae	Retipirula		crassitesta	Retipirula crassitesta	LACMIP_22307-4_Retipirula_crassitesta_Type_13221_(Retipirula_crassitesta)_A	0.109389	0.656598	1.89254	0.442708	0.184895	0	0	21.4605	25.1327	Pa(s)-Pa(t)	California	(1) epifaunal - creeping
Collections	LACMIP	LACMIP Type 13222	Gastropoda	Neogastropoda	Volutidae	Retipirula		pinguis	Retipirula pinguis	LACMIP_22701-3_Retipirula_pinguis_Type_13222_(Retipirula_pinguis)_A	0.131984	0.647905	1.27093	0.434422	0.168283	0	0	22.7311	18.8496	Pa(t)	California	(1) epifaunal - creeping
Collections	LACMIP	LACMIP Type 13226	Gastropoda	Neogastropoda	Volutidae	Volutoderma		antherena	Volutoderma antherena	LACMIP_8182-1_Volutoderma?_antherena_Type_13226_(Volutoderma_antherena)_A	0.0910185	0.429525	1.76463	0.360687	0.162932	0	0	82.3693	25.1327	K(ca)	California	(1) epifaunal - creeping
Collections	LACMIP	LACMIP Type 13324	Gastropoda	Cycloneritida	Neritidae	Nerita		orovillensis	Nerita orovillensis	LACMIP_24337-3_Nerita_(subgenus?)_orovillensis_Type_13324_(Nerita_orovillensis)_A	0.237742	0.680556	1.19624	1.00772	0.0224091	0	0	14.8768	12.5664	K(ca)	California	(1) epifaunal - creeping
Collections	LACMIP	LACMIP Type 13335	Gastropoda	Littorinimorpha	Capulidae	Paxitropis		dicriota	Paxitropis dicriota	LACMIP_23639-5_Paxitropis_dicriota_Type_13335_(Paxitropis_dicriota)	0.0520699	0.624036	4.25224	0.64773	0.130681	0	0	15.2667	31.4159	K(s)-K(ca)	California	(2) epifaunal - facultatively mobile, attached
Collections	LACMIP	LACMIP Type 13356	Gastropoda	Neogastropoda	Fasciolariidae	Saxituberosa		fons	Saxituberosa fons	LACMIP_21588-5_Saxituberosa_fons_Type_13356_(Saxituberosa_fons)	0.0626365	0.533018	2.80924	0.485438	0.408241	0	0	49.0256	18.8496	Pa(d)	California	(1) epifaunal - creeping
Collections	LACMIP	LACMIP Type 13395	Gastropoda	Littorinimorpha	Calyptraeidae	Spirocrypta		pileum	Spirocrypta pileum	LACMIP_22386-1_Spirocrypta_pileum_Type_13395_(Spirocrypta_pileum)_A	0.344469	0.88704	1.03745	1.28238	0.0321863	0.222263	0	6.15569	12.5664	E(l)-O(r)	Washington, Oregon, California	(2) epifaunal - facultatively mobile, attached
Collections	LACMIP	LACMIP Type 13429	Gastropoda	Neogastropoda	Volutidae	Lyria		andersoni	Lyria andersoni	LACMIP_17848-16_Lyria_andersoni_Type_13429_(Lyria_andersoni)_A	0.0810698	0.547531	2.11785	0.405619	0.198296	0	0	26.3634	31.4159	E(y)-E(l)	Washington, Oregon, California, Baja California	(1) epifaunal - creeping
Collections	LACMIP	LACMIP Type 13531	Bivalvia	Carditida	Astartidae	Opis	Hesperopis	anae	Opis anae	LACMIP_10718-1_Opis_(Hesperopis)_anae_Type_13531_(Opis_anae)_B	0.862381	1.32975	0	1.10365	0.131121	0.646868	0.109146	57.2703	6.28319	K(ca)	California	(3) Infaunal - facultatively mobile
Collections	LACMIP	LACMIP Type 13534	Bivalvia	Carditida	Astartidae	Opis	Hesperopis	rosarioensis	Opis rosarioensis	LACMIP_26500-1_Opis_(Hesperopis)_rosarioensis_Type_13534_(Opis_(Hesperopis)_rosarioensis)_B	0.771454	1.24406	0	1.10766	0.144042	0.545347	0.144763	42.9242	6.28319	K(ca)-K(m)	California	(3) Infaunal - facultatively mobile
Collections	LACMIP	LACMIP Type 13541	Bivalvia	Carditida	Astartidae	Opis	Hesperopis	triangulata	Opis triangulata	LACMIP_22661-3_Opis_(Hesperopis)_triangulata_Type_13541_(Opis_(Hesperopis)_triangulata)_B	0.739153	1.51982	0	1.31183	0.10783	0.620662	0.13796	52.0213	6.28319	K(ca)-K(m)	California	(3) Infaunal - facultatively mobile
Collections	LACMIP	LACMIP Type 13597	Bivalvia	Arcida	Glycymerididae	Glycymeris		pacificus	Glycymeris pacificus	LACMIP_10789-5_Glycymeris_pacifica_Type_13597_(Glycymeris_pacifica)_B	0.94262	0.924312	0	0.864929	0.014644	0.656278	0.00191865	19.1896	6.28319	K(ce)-K(t)	Oregon, California, Baja California	(2) Semi-infaunal - facultatively mobile
Collections	LACMIP	LACMIP Type 13605	Bivalvia	Arcida	Glycymerididae	Glycymerita		veatchii	Glycymerita veatchii	LACMIP_10938-1_Glycymerita_veatchii_Type_13605_(Glycymerita_veatchii)_B	0.898885	0.972858	0	0.915013	0.01981	0.638518	0.000184771	25.8661	6.28319	K(t)-K(ca)	California	(2) Semi-infaunal - facultatively mobile
Collections	LACMIP	LACMIP Type 13627	Bivalvia	Arcida	Glycymerididae	Glycymerita		aleuta	Glycymerita aleuta	LACMIP_25107-2_Glycymerita_aleuta_Type_13627_(Glycymerita_aleuta)_B	0.899959	0.962131	0	0.914814	0.0206986	0.723528	0.045524	54.4495	6.28319	K(m)	California	(2) Semi-infaunal - facultatively mobile
Collections	LACMIP	LACMIP Type 13633	Bivalvia	Arcida	Glycymerididae	Glycymerita		major	Glycymerita major	LACMIP_4845-1_Glycymerita_major_Type_13633_(Glycymerita_major)_B	0.95965	0.944284	0	0.878121	0.0131489	0.671345	0.010376	49.7915	6.28319	Pa(d)-Pa(t)	California, Baja California	(2) Semi-infaunal - facultatively mobile
Collections	LACMIP	LACMIP Type 14593	Bivalvia	Ostreida	Gryphaeidae	Costagyra		californica	Costagyra californica	LACMIP_24063-4_Costagyra_californica_Type_14593_(Costagyra_californica)	0.912488	1.15724	0	1.06624	0.059904	0.716883	0.388984	46.9524	6.28319	K(ce)?-K(t)	California	(1) Epifaunal - stationary, attached
Collections	LACMIP	LACMIP Type 14612	Bivalvia	Ostreida	Gryphaeidae	Amphidonte		parasitica	Amphidonte parasitica	LACMIP_22415-231_Amphidonte_parasitica_Type_14612_(Amphidonte_(Amphidonte)_parasitica)_B	0.91287	0.849239	0	0.799995	0.357284	0.770616	0.397166	42.5278	6.28319	K(ca)-K(m)	California	(1) Epifaunal - stationary, attached
Collections	LACMIP	LACMIP Type 14618	Bivalvia	Ostreida	Gryphaeidae	Pycnodonte	(Pycnodonte)	malleiformis	Pycnodonte malleiformis	LACMIP_10730-25_Pycnodonte_(P)_malleiformis_Type_14618_A	0.981075	1.12517	0	1.06654	0.228232	0.770197	0.163655	23.396	6.28319	K(t)?	Oregon, California	(1) Epifaunal - stationary, attached
Collections	LACMIP	LACMIP Type 14627	Bivalvia	Ostreida	Gryphaeidae	Phygraea		inornata	Phygraea inornata	LACMIP_8195-39_Phygraea_inornata_Type_14627_A	0.931977	1.22543	0	1.16965	0.183077	0.816348	0.255123	46.2195	6.28319	K(t)	California	(1) Epifaunal - stationary, attached
Collections	LACMIP	LACMIP Type 14708	Bivalvia	Ostreida	Gryphaeidae	Phygraea		haleyi	Phygraea haleyi	LACMIP_7890-2_Phygraea_haleyi_Type_14708_(Phygraea_haleyi)_B	0.874186	1.30209	0	1.0865	0.45156	0.799465	0.145316	34.5084	6.28319	Pa(d)-E(y)	California	(1) Epifaunal - stationary, attached
Collections	LACMIP	LACMIP Type 14715	Bivalvia	Ostreida	Gryphaeidae	Phygraea		stewarti	Phygraea stewarti	LACMIP_40374-51_Phygraea_stewarti_Type_14715_(Phygraea_stewarti)_B	0.870703	0.877548	0	0.7874	0.431105	0.741664	0.676017	34.8568	6.28319	E(l)-E(b)	California	(1) Epifaunal - stationary, attached
Collections	LACMIP	LACMIP Type 14724	Gastropoda	Acteonida	Acteonidae	Ravniella		lipmanorum	Ravinella lipmanorum	LACMIP_41691-16_Ravinella_lipmanorum_Type_14724_(Ravinella_lipmanorum)_A	0.0750787	0.498722	1.98624	0.555405	0.208292	0	0	10.5547	31.4159	Pa(t)	California	(1) epifaunal - creeping
Collections	LACMIP	LACMIP Type 4087	Bivalvia	Arcida	Arcidae	Trinacria		cor	Trinacria cor	LACMIP_10105_Trinacria_cor_Type_4087_(Trinacria_cor)_B	0.893718	0.822717	0	0.74688	0.027765	0.662333	0.11943	12.934	6.28319	K(ca)-K(m)	California	(1) Epifaunal - stationary, attached
Collections	LACMIP	LACMIP Type 4089	Bivalvia	Mytilida	Mytilidae	Brachidontes		bifurcatus	Brachidontes bifurcatus	LACMIP_Brachidontes_bifurcatus_Type_4089_(Brachidontes_bifurcatus)	1.09956	0.557484	0	0.482942	0.399049	0.840989	0.799647	4.0709	6.28319	K(ca)	California	(1) Epifaunal - stationary, attached
Collections	LACMIP	LACMIP Type 4090	Bivalvia	Mytilida	Mytilidae	Inoperna		bellarugosa	Inoperna bellarugosa	LACMIP_8197_Inoperna_bellarugosa_Type_4090_(Inoperna_bellarugosa)_A	0.975659	0.356092	0	0.316189	0.559998	0.803794	0.679299	13.4628	6.28319	K(t)	California	(1) Epifaunal - stationary, attached
Collections	LACMIP	LACMIP Type 4114	Bivalvia	Carditida	Crassatellidae	Crassatella		gamma	Crassatella gamma	LACMIP_8197_Crassatella_gamma_Type_4114_(Crassatella_gamma)_B	0.922049	0.82418	0	0.792507	0.130385	0.798579	0.0999639	28.5752	6.28319	K(t)	California	(3) Infaunal - facultatively mobile
Collections	LACMIP	LACMIP Type 4134	Bivalvia	Venerida	Veneridae	Cyprimeria		moorei	Cyprimeria moorei	LACMIP_10100_Cyprimeria_moorei_Type_4134_(Cyprimeria_moorei)_A	1.08358	0.816939	0	0.771701	0.201566	0.804632	0.0360743	20.0066	6.28319	K(t)	California	(3) Infaunal - facultatively mobile
Collections	LACMIP	LACMIP Type 4138	Bivalvia	Venerida	Veneridae	Paraesa		zeta	Paraesa zeta	LACMIP_8197_Flaventia_zeta_Type_4138_(Flaventia_zeta)_A	1.16507	0.810536	0	0.78321	0.16273	0.858134	0.0376048	33.6701	6.28319	K(t)	California	(3) Infaunal - facultatively mobile
Collections	LACMIP	LACMIP Type 4279	Bivalvia	Carditida	Astartidae	Eriphyla		ovoides	Eriphyla ovoides	LACMIP_10098_Eriphyla_ovoides_Type_4279_(Eriphyla_ovoides)_B	1.05335	1.03813	0	0.968969	0.194309	0.687687	0.03586	27.5223	6.28319	K(t)-K(ca)	California	(3) Infaunal - facultatively mobile
Collections	LACMIP	LACMIP Type 4282	Bivalvia	Carditida	Astartidae	Eriphyla		lapidis	Eriphyla lapidis	LACMIP_10090_Eriphyla_lapidis_Type_4282_(Eriphyla_lapidis)_B	1.06752	1.14991	0	1.09697	0.0221842	0.850738	0.0577912	27.2707	6.28319	K(ca)-K(t)	California	(3) Infaunal - facultatively mobile
Collections	LACMIP	LACMIP Type 4285	Bivalvia	Cardiida	Cardiidae	Pachycardium		coronaense	Pachycardium coronaense	LACMIP_10100_Pachycardium_coronaense_Type_4285_(Pachycardium_coronaense)_B	0.958587	1.03395	0	0.984764	0.252023	0.726365	0.0236663	25.6518	6.28319	K(t)-K(ca)	California	(3) Infaunal - facultatively mobile
Collections	LACMIP	LACMIP Type 4292	Bivalvia	Venerida	Veneridae	Legumen		ooides	Legumen ooides	LACMIP_10105_Legumen_ooides_Type_4292_(Legumen_ooides)_B	1.00582	0.707183	0	0.664864	0.236886	0.780187	0.0967067	23.392	6.28319	K(ca)-K(m)	California	(3) Infaunal - facultatively mobile
Collections	LACMIP	LACMIP Type 4295	Bivalvia	Venerida	Mactridae	Cymbophora		triangulata	Cymbophora triangulata	LACMIP_10105_Cymbophora_triangulata_Type_4295_(Cymbophora_triangulata)_B	0.930715	0.787227	0	0.716572	0.0441097	0.703464	0.0667676	31.9418	6.28319	K(ca)-K(m)	California	(3) Infaunal - facultatively mobile
Collections	LACMIP	LACMIP Type 4964	Bivalvia		Tancrediidae	Meekia		roddana	Meekia roddana	LACMIP_23916_Meekia_(Mygallia?)_roddana_Type_4964_(Meekia_(Mygallia)_roddana)_B	0.903906	0.77154	0	0.741047	0.0175681	0.757621	0.150308	25.3317	6.28319			(3) Infaunal - facultatively mobile
Collections	LACMIP	LACMIP Type 4968	Bivalvia	Venerida	Tancrediidae	Meekia		tumba	Meekia tumba	LACMIP_23916_Meekia_tumba_Type_4968_(Meekia_(Mygallia)_tumba)_B	0.905973	0.764387	0	0.71523	0.0181515	0.722932	0.122496	14.5204	6.28319	K(ab)-K(ce)?	Oregon, California	(3) Infaunal - facultatively mobile
Collections	LACMIP	LACMIP Type 4976	Bivalvia	Venerida	Tancrediidae	Meekia		daileyi	Meekia daileyi	LACMIP_24415_Meekia_(Mygallia)_daileyi_Type_4976_(Meekia_daileyi)_B	0.901309	0.753452	0	0.709953	0.0483799	0.719031	0.0909506	14.4246	6.28319	K(ca)-K(m)	California	(3) Infaunal - facultatively mobile
Collections	LACMIP	LACMIP Type 6442	Gastropoda	Cycloneritida	Neritidae	Corsania	(Januncia)	oraria	Corsania oraria	LACMIP_6160-1_Corsania_(Januncia)_oraria_Type_6442_A	0.295357	0.78217	0.785385	1.22176	0.00677926	0	0	14.5314	12.5664	E(y)	California	(1) epifaunal - creeping
Collections	LACMIP	LACMIP Type 6519	Gastropoda	Littorinimorpha	Calyptraeidae	Calyptraea		diegoana	Calyptraea diegoana	LACMIP_16115-4_Calyptraea_diegoana_Type_6519_(Calyptraea_diegoana)_A	0.379139	0.656866	1.14052	1.41941	0.325512	0	0	9.64963	18.8496	Pa(t)-O(c)	Washington, Oregon, California	(2) epifaunal - facultatively mobile, attached
Collections	LACMIP	LACMIP Type 6540	Gastropoda	Neogastropoda	Fasciolariidae	Fusinus		teglandae	Fusinus teglandae	LACMIP_7242-12_Fusinus_teglandae_Type_6540_(Fusinus_teglandae)	0.0636485	0.510831	2.95288	0.494383	0.249991	0	0	52.8729	18.8496	E(y)	California	(1) epifaunal - creeping
Collections	LACMIP	LACMIP Type 6541	Gastropoda	Neogastropoda	Fasciolariidae	Fusinus		ucalius	Fusinus ucalius	LACMIP_16115-15_Fusinus_aff_ucalius_Type_6541_(Fusinus_ucalius)_A	0.0575055	0.651323	3.75862	0.521978	0.246414	0	0	18.7993	37.6991	E(y)-E(l)	California	(1) epifaunal - creeping
Collections	LACMIP	LACMIP Type 6565	Bivalvia	Arcida	Glycymerididae	Glycymeris		rosecanyonensis	Glycymeris rosecanyonensis	LACMIP_16103_Glycymeris_(Glycymeris)_rosecanyonensis_Type_6565_(Glycymeris_rosecanyonensis)_B	0.909654	0.89554	0	0.813596	0.00669778	0.728299	0.0295795	4.94845	6.28319	E(l)-E(b)	California	(2) Semi-infaunal - facultatively mobile
Collections	LACMIP	LACMIP Type 6575	Bivalvia	Carditida	Carditidae	Glyptoactis	(Claibornicardia)	domenginica	Glyptoactis domenginica	LACMIP_16115_Glyptoactis_(Glyptoactis)_domenginica_Type_6575_(Glyptoactis_domenginica)_B	0.781615	0.973998	0	0.896953	0.0940073	0.614131	0.000282571	11.6268	6.28319	E(y)-E(l)	California, Baja California	(3) Infaunal - facultatively mobile
Collections	LACMIP	LACMIP Type 6586	Bivalvia	Cardiida	Tellinidae	"Macoma"		rosa	"Macoma" rosa	LACMIP_16103_Macoma_rosa_Type_6586_("Macoma"_rosa)_B	1.08108	0.807444	0	0.775646	0.118905	0.799364	0.125514	18.8454	6.28319	E(y)-E(l)	California	(3) Infaunal - facultatively mobile
Collections	LACMIP	LACMIP Type 6588	Bivalvia	Venerida	Veneridae	Lamelliconcha		hornii	Lamelliconcha hornii	LACMIP_16149_Callista_(Costacallista)_cf_C_(C)_hornii_Type_6588_(Lamelliconcha_hornii)_B	1.07219	0.938591	0	0.888316	0.339516	0.797156	0.0701896	12.8421	6.28319	E(y)-E(l)	California	(3) Infaunal - facultatively mobile
Collections	LACMIP	LACMIP Type 6589	Bivalvia	Venerida	Veneridae	Nitidavenus		tejonensis	Nitidavenus tejonensis	LACMIP_16115_Callocardia_(Nitidavenus)_tejonensis_Type_6589_(Nitidavenus_tejonensis)_B	0.979234	0.873561	0	0.823186	0.276599	0.720359	0.222087	16.1272	6.28319	E(y)-E(l)	Oregon, California	(3) Infaunal - facultatively mobile
Collections	LACMIP	LACMIP Type 7168	Gastropoda	Neogastropoda	Volutidae	Volutilithes		orocopiaensis	Volutilithes orocopiaensis	LACMIP_23779-1_Volutilithes_orocopiaensis_Type_7168_(Volutilithes_orocopiaensis)_A	0.07235	0.62136	3.10289	0.383678	0.254269	0	0	54.1821	37.6991	E(y)	California	(1) epifaunal - creeping
Collections	LACMIP	LACMIP Type 7245	Gastropoda	Neogastropoda	Perissityidae	Zinsitys		meisteri	Zinsitys meisteri	LACMIP_10816-1_Zinsitys_meisteri_Type_7245_(Zinsitys_meisteri)_A	0.0740451	0.535569	2.30234	0.518194	0.276327	0	0	29.6076	25.1327	K(co)	California	(1) epifaunal - creeping
Collections	LACMIP	LACMIP Type 7246	Gastropoda	Neogastropoda	Perissityidae	Zinsitys		anassa	Zinsitys anassa	LACMIP_27003-1_Zinsitys_anassa_Type_7246_(Zinsitys_anassa)_A	0.0573148	0.560955	3.35292	0.498428	0.17875	0	0	88.3504	37.6991	K(ca)	California	(1) epifaunal - creeping
Collections	LACMIP	LACMIP Type 7259	Gastropoda	Neogastropoda	Perissityidae	Perissitys		stantoni	Perissitys stantoni	LACMIP_10526-2_Perissitys_stantoni_Type_7259_(Perissitys_stantoni)_A	0.0701588	0.5767	1.65419	0.51403	0.305821	0	0	22.8281	18.8496	K(m)-Pa(d)	California	(1) epifaunal - creeping
Collections	LACMIP	LACMIP Type 7478	Gastropoda	Neogastropoda	Fasciolariidae	Clavilithes		tabulatus	Clavilithes tabulatus	LACMIP_16153-4_Clavilithes_tabulatus_Type_7478_(Clavilithes_tabulatus)	0.0667682	0.701404	2.82334	0.495028	0.227026	0	0	88.4873	37.6991	E(y)-E(l)	California, Baja California	(1) epifaunal - creeping
Collections	LACMIP	LACMIP Type 7480	Gastropoda	Neogastropoda	Fasciolariidae	Streptochetus		californiana	Streptochetus californiana	LACMIP_16137-4_Streptochetus_californiana_Type_7480_(Streptochetus_californiana)_A	0.0638831	0.747359	3.38663	0.498944	0.289204	0	0	15.9296	31.4159	E(y)	California	(1) epifaunal - creeping
Collections	LACMIP	LACMIP Type 7489	Gastropoda	Neogastropoda	Volutidae	Athleta		roddai	Athleta roddai	LACMIP_16137-6_Athleta_roddai_Type_7489_(Athleta_roddai)_A	0.0911459	0.522221	1.85394	0.4087	0.272408	0	0	19.657	25.1327	E(y)	California	(1) epifaunal - creeping
Collections	LACMIP	LACMIP Type 7495	Gastropoda	Neogastropoda	Clavatulidae	Turricula		fresnoensis	Turricula fresnoensis	LACMIP_16273-4_Pleurofusia_fresnoensis_Type_7495_(Turricula_fresnoensis)_A	0.0560232	0.553395	3.76432	0.585518	0.314164	0	0	14.6645	31.4159	E(y)-E(l)	California	(1) epifaunal - creeping
Collections	LACMIP	LACMIP Type 7496	Gastropoda	Neogastropoda	Turridae	Eopleurotoma		whitakerpeakensis	Eopleurotoma whitakerpeakensis	LACMIP_16153-7_Eopleurotoma_whitakerpeakensis_Type_7496_(Eopleurotoma_whitakerpeakensis)_A	0.0538015	0.381566	2.59875	0.469057	0.220277	0	0	16.79	18.8496	E(y)	California	(1) epifaunal - creeping
Collections	LACMIP	LACMIP Type 7497	Gastropoda	Neogastropoda	Clavatulidae	Turricula		cooperi	Turricula cooperi	LACMIP_16153-8_Cryptoconus_cooperi_Type_7497_(Turricula__cooperi)_A	0.050438	0.529252	3.28793	0.47714	0.297331	0	0	16.1246	31.4159	Pa(t)-E(l)	Washington, Oregon, California	(1) epifaunal - creeping
Collections	LACMIP	LACMIP Type 7506	Bivalvia	Arcida	Arcidae	Barbatia		morsei	Barbatia morsei	LACMIP_27210_Barbatia_(Barbatia)_morsei_cf_B_(B)_morsei_No_7506_(Barbatia_morsei)_A	1.06921	0.541986	0	0.503687	0.356685	0.696233	0.566078	13.207	6.28319	E(y)-E(b)	Oregon, California	(1) Epifaunal - stationary, attached
Collections	LACMIP	LACMIP Type 7507	Bivalvia	Arcida	Arcidae	Barbatia		cliffensis	Barbatia cliffensis	LACMIP_16141_Barbatia_(Cucullaearca)_cliffensis_No_7507_(Barbatia_cliffensis)_A	0.911284	0.613762	0	0.538059	0.18503	0.659608	0.349531	7.65335	6.28319	E(y)-E(l)	California	(1) Epifaunal - stationary, attached
Collections	LACMIP	LACMIP Type 7511	Bivalvia	Mytilida	Mytilidae	Septifer		elegans	Septifer elegans	LACMIP_16306_Septifer_(Septifer)_cf_S_(S)_elegans_Type_7511_(Septifer_elegans)	1.00494	0.679667	0	0.631223	0.450795	0.82879	0.878287	8.51382	6.28319	E(y)-E(l)	California	(1) Epifaunal - stationary, attached
Collections	LACMIP	LACMIP Type 7527	Bivalvia	Carditida	Carditidae	Glyptoactis	(Claibornicardia)	sandiegoensis	Glyptoactis sandiegoensis	LACMIP_16119_Glyptoactis_(Claibornicardia)_sandiegoensis__Type_7527_(Glyptoactis_sandiegoensis)_B	0.742319	1.01524	0	0.938847	0.0349127	0.574396	0.048857	25.3277	6.28319	E(y)-E(l)	California	(3) Infaunal - facultatively mobile
Collections	LACMIP	LACMIP Type 7529	Bivalvia	Cardiida	Cardiidae	Schedocardia		brewerii	Schedocardia brewerii	LACMIP_16101_Acanthocardia_(Schedocardia)_breweri_Type_7529_(Schedocardia_brewerii)_B	0.88193	1.08546	0	1.005	0.111573	0.706882	0.0825758	15.7321	6.28319	E(y)-E(p)	Washington, Oregon, California, Baja California	(3) Infaunal - facultatively mobile
Collections	LACMIP	LACMIP Type 7530	Bivalvia	Cardiida	Cardiidae	Nemocardium	(Nemocardium)	linteum	Nemocardium linteum	LACMIP_16075_Nemocardium_linteum_Type_7530_(Nemocardium_linteum)_B	0.807108	1.05886	0	0.940675	0.196082	0.646217	0.00070444	20.7059	6.28319	Pa(s)-E(b)	Washington, Oregon, California, Baja California	(3) Infaunal - facultatively mobile
Collections	LACMIP	LACMIP Type 7537	Bivalvia	Venerida	Veneridae	Costacallista		domenginica	Costacallista domenginica	LACMIP_16080_Callista_(Macrocallista)_domenginica_Type_7537_(Costacallista_domenginica)_A	1.01468	0.813864	0	0.768408	0.12293	0.748664	0.0676789	19.6927	6.28319	E(y)	California	(3) Infaunal - facultatively mobile
Collections	LACMIP	LACMIP Type 7548	Bivalvia	Arcida	Glycymerididae	Glycymerita		banosensis	Glycymerita banosensis	LACMIP_9196_Glycymeris_(Glycymerita)_banosensis_Type_7548_(Glycymerita_banosensis)_B	0.909684	0.929995	0	0.833881	0.0247167	0.670224	0.0491732	39.5737	6.28319	K(ca)-K(m)	California	(2) Semi-infaunal - facultatively mobile
Collections	LACMIP	LACMIP Type 7554	Bivalvia	Carditida	Crassatellidae	Crassatella		mercedensis	Crassatella mercedensis	LACMIP_26486_Crassatella_mercedensis_Type_7554_(Crassatella_mercedensis)_B	1.03348	0.852657	0	0.804651	0.0281731	0.792531	0.232072	58.3499	6.28319	K(m)	California	(3) Infaunal - facultatively mobile
Collections	LACMIP	LACMIP Type 7555	Bivalvia	Arcida	Cucullaeidae	Idonearca		mathewsonii	Idonearca mathewsonii	LACMIP_26525_Cucullaea_mathewsonii_No_7555_(Cucullaea_mathewsonii)_B	0.83527	0.77651	0	0.70421	0.0392488	0.533681	0.107907	15.0906	6.28319	K(m)-E(y)	California, Baja California	(3) Infaunal - facultatively mobile
Collections	LACMIP	LACMIP Type 7556	Bivalvia	Arcida	Cucullaeidae	Idonearca		morani	Idonearca morani	LACMIP_26525_“Nemodon”_morani_No_7556_(Cucullaea_morani)_B	0.859162	0.867828	0	0.714167	0.0508735	0.498686	0.0429031	18.9016	6.28319	K(m)-Pa(t)	California, Baja California	(3) Infaunal - facultatively mobile
Collections	LACMIP	LACMIP Type 7558	Bivalvia	Carditida	Carditidae	Venericardia	(Pacificor)	taliaferroi	Venericardia taliaferroi	LACMIP_26525_Venericardia_(Pacificor)_taliaferroi_Type_7558_(Venericardia_(Pacificor)_taliaferroi)_B	0.764417	0.988612	0	0.916437	0.448381	0.662601	0.203767	25.3092	6.28319	K(m)-Pa(d)	California	(3) Infaunal - facultatively mobile
Collections	LACMIP	LACMIP Type 7559	Bivalvia	Venerida	Veneridae	Calva	Calva	baptista	Calva baptista	LACMIP_26526_Calva_baptista_Type_7559_(Calva_(Calva)_baptisia)_B	1.1082	0.947369	0	0.882301	0.260037	0.781578	0.177623	47.2662	6.28319	K(m)-Pa(d)	California	(3) Infaunal - facultatively mobile
Collections	LACMIP	LACMIP Type 7606	Gastropoda	Neogastropoda	Perissityidae	Zinsitys		edwilsoni	Zinsitys edwilsoni	LACMIP_24105-1_Zinsitys_edwilsoni_Type_7606_(Zinsitys_edwilsoni)_A	0.0671271	0.456667	2.42382	0.480814	0.259994	0	0	28.5597	25.1327	K(s)	British Columbia, California	(1) epifaunal - creeping
Collections	LACMIP	LACMIP Type 7611	Gastropoda	Neogastropoda	Perissityidae	Zinsitys		kingii	Zinsitys kingii	LACMIP_10715-1_Zinsitys_kingii_Type_7611_(Zinsitys_kingii)_A	0.0573134	0.458073	2.94862	0.439379	0.177377	0	0	69.9557	31.4159	K(ca)	California	(1) epifaunal - creeping
Collections	LACMIP	LACMIP Type 7634	Gastropoda	Neogastropoda	Perissityidae	Pseudocymia		wardi	Pseudocymia wardi	LACMIP_16343-1_Pseudocymia?_wardi_Type_7634_(Pseudocymia_wardi)_A	0.0546618	0.769094	4.18189	0.635583	0.231607	0	0	65.7238	37.6991	K(s)	British Columbia, California	(1) epifaunal - creeping
Collections	LACMIP	LACMIP Type 7647	Gastropoda	Littorinimorpha	Ranellidae	Pseudoperissolax		blakei	Pseudoperissolax blakei	LACMIP_22340-1_Pseudoperissolax_blakei_Type_7647_(Pseudoperissolax_blakei)_A	0.0937731	0.645285	2.23049	0.525999	0.298784	0	0	30.04	25.1327	E(y)-E(p)	Washington, Oregon, California	(1) epifaunal - creeping
Collections	LACMIP	LACMIP Type 7881	Gastropoda	Cycloneritimorpha	Neritidae	Nerita	(Amphinerita)	vacca	Nerita vacca	LACMIP_10751-1_Nerita_(Amphinerita)_vacca_Type_7881_A	0.234762	0.736594	1.18055	0.942345	0.0839382	0	0	11.7335	12.5664	K(t)	California	(1) epifaunal - creeping
Collections	LACMIP	LACMIP Type 7886	Gastropoda	Cycloneritimorpha	Neritidae	Otostoma		lucanus	Otostoma lucanus	LACMIP_16868-1_Otostoma_lucanus_Type_7886_A	0.262699	0.784919	1.08737	1.06755	0.0655399	0	0	23.4074	12.5664	K(t)	California	(1) epifaunal - creeping
Collections	LACMIP	LACMIP Type 7888	Gastropoda	Cycloneritimorpha	Neritidae	Otostoma		atopos	Otostoma atopos	LACMIP_24369-1_Otostoma?_atopos_Type_7888_A	0.227632	0.875967	1.17127	0.997607	0.0503776	0	0	7.83343	12.5664	K(ab)-K(ce)	California	(1) epifaunal - creeping
Collections	LACMIP	LACMIP Type 7891	Gastropoda	Cycloneritida	Neritidae	Corsania	(Januncia)	susana	Corsania susana	LACMIP_973-1_Corsania_(Januncia)_susana_Type_7891_(Corsania_susana)_A	0.270354	0.706973	1.19907	1.03768	0.0384589	0	0	19.3408	12.5664	E(y)	California	(1) epifaunal - creeping
Collections	LACMIP	LACMIP Type 7924	Gastropoda	Neogastropoda	Buccinidae	Brachysphingus		gibbosus	Brachysphingus gibbosus	LACMIP_22330-7_Brachysphingus_gibbosus_Type_7924_(Brachysphingus_gibbosus)	0.0887551	0.608035	1.53091	0.571987	0.219688	0	0	16.069	25.1327	K(m)-Pa(d)	California, Baja California	(1) epifaunal - creeping
Collections	LACMIP	LACMIP Type 7931	Gastropoda	Neogastropoda	Buccinidae	Brachysphingus		sinuatus	Brachysphingus sinuatus	LACMIP_7051-2_Brachysphingus_sinuatus_Type_7931_(Brachysphingus_sinuatus)	0.0843709	0.496533	1.58231	0.565276	0.263914	0	0	33.8446	25.1327	Pa(d)-Pa(t)	California, Baja California	(1) epifaunal - creeping
Collections	LACMIP	LACMIP Type 8141	Bivalvia	Venerida	Veneridae	Paraesa		cedrina	Paraesa cedrina	LACMIP_Paraesa_cedrina_Type_8141_(Paraesa_cedrina)_B	1.05382	0.900082	0	0.83712	0.210019	0.776239	0.0986875	27.7495	6.28319	K(ab)-K(ce)?	California, Baja California	(3) Infaunal - facultatively mobile
Collections	LACMIP	LACMIP Type 8168	Bivalvia	Venerida	Veneridae	Calva	Egelicalva	buttensis	Calva buttensis	LACMIP_10834_Calva_(Egelicalva)_buttensis_Type_8168_(Calva_buttensis)_B	0.972513	0.87421	0	0.828068	0.214269	0.762555	0.115147	26.1397	6.28319	K(ca)	California	(3) Infaunal - facultatively mobile
Collections	LACMIP	LACMIP Type 8194	Bivalvia	Venerida	Veneridae	Egrona		fallax	Egrona fallax	LACMIP_Egrona_fallax_Type_8194_(Egrona_fallax)_B	1.10676	0.877659	0	0.857438	0.218291	0.848458	0.131331	39.9927	6.28319	K(t)	California	(3) Infaunal - facultatively mobile
Collections	LACMIP	LACMIP Type 8200	Bivalvia	Venerida	Veneridae	Calva	Calva	heliaca	Calva heliaca	LACMIP_28788_Calva_(Calva)_heliaca_Type_8200_(Calva_(Calva)_heliaca)_B	0.966085	1.05385	0	1.01573	0.227829	0.749884	0.220771	25.8358	6.28319	K(ce)	California, Baja California	(3) Infaunal - facultatively mobile
Collections	LACMIP	LACMIP Type 8205	Bivalvia	Venerida	Veneridae	Calva	Calva	regina	Calva regina	LACMIP_22323_Calva_(Calva)_regina_Type_8205_(Calva_(Calva)_regina)_B	1.01273	1.00619	0	0.950399	0.15467	0.814162	0.0209905	32.7611	6.28319	K(t)	California, Baja California	(3) Infaunal - facultatively mobile
Collections	LACMIP	LACMIP Type 8213	Bivalvia	Venerida	Veneridae	Calva	Calva	campanae	Calva campanae	LACMIP_26232_Calva_(Calva)_campanae_Type_8213_(Calva_campanae)_B	0.966372	0.828758	0	0.792147	0.230494	0.721356	0.159702	32.3559	6.28319	K(ca)	California	(3) Infaunal - facultatively mobile
Collections	LACMIP	LACMIP Type 8223	Bivalvia	Venerida	Veneridae	Calva	Calva	peninsularis	Calva peninsularis	LACMIP_23268_Calva_(Calva)_peninsularis_Type_8223_(Calva_peninsularis)_B	1.12062	0.93346	0	0.906032	0.164401	0.843266	0.107029	54.478	6.28319	K(ca)-K(m)	California	(3) Infaunal - facultatively mobile
Collections	LACMIP	LACMIP Type 8228	Bivalvia	Venerida	Veneridae	Calva	Calva	varians	Calva varians	LACMIP_23313_Calva_(Calva)_varians_Type_8228_(Calva_varians)_B	1.0345	0.952392	0	0.926221	0.21238	0.818256	0.105198	43.5497	6.28319	K(m)	California	(3) Infaunal - facultatively mobile
Collections	LACMIP	LACMIP Type 8239	Bivalvia	Venerida	Veneridae	Rhaiphiale		pharota	Rhaiphiale pharota	LACMIP_Rhaiphiale_pharota_Type_8239_(Rhaiphiale_pharota)_B	0.968174	0.84628	0	0.78604	0.258254	0.741674	0.0801846	17.9092	6.28319	K(t)	California	(3) Infaunal - facultatively mobile
Collections	LACMIP	LACMIP Type 8255	Bivalvia	Venerida	Veneridae	Loxo		quintense	Loxo quintense	LACMIP_Loxo_quintense_Type_8255_(Loxo_quintense)_B	1.06103	0.892102	0	0.861443	0.187605	0.789827	0.089791	41.7299	6.28319	K(m)	California	(3) Infaunal - facultatively mobile
Collections	LACMIP	LACMIP Type 8261	Bivalvia	Venerida	Veneridae	Callistalox		fragilis	Callistalox fragilis	LACMIP_Callistalox_fragilis_Type_8261_(Callistalox_fragilis)_B	1.01361	0.841575	0	0.800375	0.170966	0.795046	0.0688006	22.2499	6.28319	K(m)-P(d)	California	(3) Infaunal - facultatively mobile
Collections	LACMIP	LACMIP Type 8360	Bivalvia	Mytilida	Mytilidae	Bathymodiolus		willapaensis	Bathymodiolus willapaensis	LACMIP_5802_Modiolus_(Modiolus)_willapaensis_Type_8360_(Bathymodiolus_willapaensis)_A	1.04741	0.600936	0	0.564081	0.430971	0.814786	0.78869	12.4687	6.28319	E(l)-O(c)	Washington	(1) Epifaunal - stationary, attached
Collections	LACMIP	LACMIP Type 8875	Gastropoda	Cycloneritida	Neritidae	Velates		vizcainoensis	Velates vizcainoensis	LACMIP_27083-11_Velates_vizcainoensis_Type_8875_(Velates_vizcainoensis)_A	0.46293	0.78301	0.0122592	1.12748	0.0316248	0.071132	0	6.79174	3.14159	Pa(s)	Baja California	(1) epifaunal - creeping
Collections	LACMIP	LACMIP Type 8881	Gastropoda	Cycloneritida	Neritidae	Velates		californicus	Velates californicus	LACMIP_23173-2_Velates_californicus_Type_8881_(Velates_californicus)_A	0.564587	0.912061	0.0491138	1.20038	0.0199595	0.0922523	0	11.7428	3.14159	Pa(t)-E(y)	California	(1) epifaunal - creeping
Collections	LACMIP	LACMIP Type 8884	Gastropoda	Cycloneritida	Neritidae	Velates		perversus	Velates perversus	LACMIP_24244-2_Velates_perversus_Type_8884_(Velates_perversus)_A	0.538202	0.825083	0.021792	1.13164	0.0312682	0.209938	0	23.4769	3.14159	Pa(t)-E(l)	California, Baja California, Panamic	(1) epifaunal - creeping
Collections	LACMIP	LACMIP Type 8889	Gastropoda	Cycloneritida	Neritidae	Neritina	Dostia	cuneata	Neritina cuneata	LACMIP_24082-3_Neritina_(Dostia)_cuneata_Type_8889_(Neritina_cuneata)_A	0.464165	1.0989	0.861485	1.23786	0.0134799	0.0402894	0	19.3356	3.14159	K(m)	California	(1) epifaunal - creeping
Collections	LACMIP	LACMIP Type 8891	Bivalvia		Glycymerididae	Glycymeris		apletos	Glycymeris apletos	LACMIP_24147_Glycymeris_apletos_Type_8891_(Glycymeris_apletos)_A	0.931664	0.965198	0	0.88702	0.0413395	0.693482	0.0411032	74.4299	6.28319			(2) Semi-infaunal - facultatively mobile
Collections	LACMIP	LACMIP Type 8892	Bivalvia	Pectinida	Anomiidae	Anomia		jalama	Anomia jalama	LACMIP_24118_Anomia_jalama_Type_8892_(Anomia_jalama)_B	0.858908	0.785221	0	0.725206	0.331931	0.710552	0.583155	15.6178	6.28319	K(ca)	California	(1) Epifaunal - stationary, attached
Collections	LACMIP	LACMIP Type 8899	Bivalvia	Carditida	Crassatellidae	Crassatella		saulae	Crassatella saulae	LACMIP_24130_Crassatella_saulae_Type_8899_(Crassatella_saulae)_B	1.19891	0.647003	0	0.625767	0.00164795	0.844206	0.204636	49.0356	6.28319	K(m)	California	(3) Infaunal - facultatively mobile
Collections	LACMIP	LACMIP Type 8906	Bivalvia	Venerida	Veneridae	Loxo		decore	Loxo decore	LACMIP_23796_Loxo_decore_Type_8906_(Loxo_decore)_B	1.09057	0.843094	0	0.794607	0.22177	0.861178	0.0735992	28.7143	6.28319	K(m)	California	(3) Infaunal - facultatively mobile
Collections	LACMIP	LACMIP Type 8914	Bivalvia	Cardiida	Tellinidae	Palaeomoera		dyskritos	Palaeomoera dyskritos	LACMIP_24120_Palaeomoera_dyskritos_Type_8914_(Palaeomoera_dyskritos)_B	1.00497	0.781446	0	0.745807	0.137486	0.829484	0.0954885	29.0772	6.28319	K(ca)	California	(4) Deep infaunal - facultatively mobile
Collections	LACMIP	LACMIP Type 8928	Gastropoda	Acteonida	Acteonidae	Nonacteonina		obesa	Nonacteonina obesa	LACMIP_23814-1_Nonacteonina_obesa_Type_8928_(Nonacteonina_obesa)_A	0.0638096	0.475668	2.19409	0.402279	0.216719	0	0	13.4557	18.8496	K(m)	California	(1) epifaunal - creeping
Collections	LACMIP	LACMIP Type 9837	Gastropoda	Neogastropoda	Buccinidae	"Cantharus"		occidentalis	"Cantharus" occidentalis	LACMIP_23465-5_Cantharus_occidentalis_Type_9837_(Cantharus_occidentalis)_A	0.0839985	0.58547	2.59971	0.553049	0.236566	0	0	18.2412	25.1327	K(ce)	California	(1) epifaunal - creeping
Collections	LACMIP	LACMIP Type 9838	Gastropoda	Neogastropoda	Fasciolariidae	Paleopsephaea		sacramentica	Paleopsephaea sacramentica	LACMIP_23474-2_Paleopsephaea_sacramentica_Type_9838_(Paleopsephaea_sacramentica)_A	0.0534355	0.484103	3.18017	0.414764	0.19191	0	0	32.986	25.1327	K(ab)-K(ce)	California	(1) epifaunal - creeping
Collections	LACMIP	LACMIP Type 9841	Gastropoda	Heterobranchia	Acteonidae	Acteon		sullivanae	Acteon sullivanae	LACMIP_23768-1_Acteon_sullivanae_Type_9841_(Acteon_sullivanae)_A	0.0586147	0.422327	2.73139	0.424028	0.192928	0	0	8.31985	37.6991	K(ab)-K(ce)	California	(1) epifaunal - creeping
Collections	LACMIP	LACMIP Type 9843	Gastropoda	Heterobranchia	Ringiculidae	Biplica		isoplicata	Biplica isoplicata	LACMIP_23476-3_Biplica_isoplicata_Type_9843_(Biplica_isoplicata)_A	0.174041	0.62198	1.3796	0.911779	0.0353376	0	0	6.53005	12.5664	K(t)	Oregon, California	(1) epifaunal - creeping
Collections	LACMIP	LACMIP Type 9846	Gastropoda	Heterobranchia	Ringiculidae	Biplica		michaeli	Biplica michaeli	LACMIP_23763-9_Biplica_aff_michaeli_Type_9846_(Biplica_michaeli)_A	0.159853	0.621024	1.30312	0.775372	0.00863009	0	0	9.79918	12.5664	K(ab)	California	(1) epifaunal - creeping
Collections	LACMIP	LACMIP Type 9847	Gastropoda	Heterobranchia	Acteonidae	Tornatellaea		impressa	Tornatellaea impressa	LACMIP_23476-5_Tornatellaea_aff_impressa_Type_9847_(Tornatellaea_impressa)_A	0.064878	0.494442	2.49447	0.537012	0.26947	0	0	7.72224	31.4159	lK	California	(1) epifaunal - creeping
Collections	LACMIP	LACMIP Type 9880	Bivalvia	Trigoniida	Trigoniidae	Pterotrigonia		evansana	Pterotrigonia evansana	LACMIP_8197_Trigonia_cf_evansana_Type_9880_(Pterotrigonia_evansana)_A	0.904207	0.673522	0	0.637131	0.132679	0.702748	0.577116	28.1815	6.28319	K(s)-K(ca)	California	(2) Semi-infaunal - facultatively mobile
Collections	LACMIP	LACMIP Type 9882	Bivalvia	Trigoniida	Trigoniidae	Trigonia		ynezana	Trigonia ynezana	LACMIP_22415_Trigonia_ynesana_Type_9882_(Trigonia_ynesana)_A	1.00629	0.737828	0	0.69965	0.0130009	0.78134	0.505144	49.5785	6.28319	lK	California	(2) Semi-infaunal - facultatively mobile
Collections	LACMIP	LACMIP Type 9891	Bivalvia	Arcida	Parallelodontidae	Trigonarca		californica	Trigonarca californica	LACMIP_10888_Trigonarca_californica_Type_9891_(Trigonarca_californica)_B	0.878451	0.811448	0	0.761424	0.0220467	0.572519	0.00369798	50.8979	6.28319	K(t)	California	(1) Epifaunal - stationary, attached
Collections	LACMIP	LACMIP Type 9894	Gastropoda	Heterobranchia	Ringiculidae	Biplica		heteroplicata	Biplica heteroplicata	LACMIP_23297-1_Biplica_heteroplicata_Type_9894_(Biplica_heteroplicata)_A	0.15832	0.715977	1.26436	0.835467	0.0460248	0	0	6.76167	12.5664	K(co)?-K(s)	California	(1) epifaunal - creeping
Collections	LACMIP	LACMIP Type 9907	Gastropoda	Heterobranchia	Ringiculidae	Biplica		obliqua	Biplica obliqua	LACMIP_10710-4_Biplica_obliqua_Type_9907_(Biplica_obliqua)_A	0.16823	0.606309	1.38723	0.862602	0.0293785	0	0	14.9174	12.5664	K(ca)-K(m)	California	(1) epifaunal - creeping
Collections	LACMIP	LACMIP Type 9909	Gastropoda	Heterobranchia	Ringiculidae	Biplica		miniplicata	Biplica miniplicata	LACMIP_23339-1_Biplica_miniplicata_Type_9909_(Biplica_miniplicata)	0.165503	0.630033	1.38194	0.73609	0.0156018	0	0	10.3264	12.5664	K(ca)-K(m)	California	(1) epifaunal - creeping
Collections	LACMIP	LACMIP Type 9912	Bivalvia	Carditida	Astartidae	Opis	(Hesperopis)	popenoei	Opis popenoei	LACMIP_10098-4_Opis_(Hesperopis)_popenoei_Type_9912_(Opis_(Hesperopis)_popenoei)_B	1.05983	1.36753	0	1.17727	0.115811	0.796179	0.149439	35.591	6.28319	K(t)	California	(3) Infaunal - facultatively mobile
Collections	LACMIP	LACMIP Type 9915	Bivalvia	Carditida	Crassatellidae	Crassatella		tuscana	Crassatella tuscana	LACMIP_10086_Crassatella_tuscana_Type_9915_(Crassatella_tuscana)_B	1.04893	0.839499	0	0.804353	0.13292	0.809015	0.217577	34.8252	6.28319	K(ca)	California	(3) Infaunal - facultatively mobile
Collections	LACMIP	LACMIP Type 9919	Bivalvia	Carditida	Crassatellidae	Crassatella		lomana	Crassatella lomana	LACMIP_23339_Crassatella_lomana_Type_9919_(Crassatella_lomana)_B	0.967602	0.80472	0	0.763608	0.0757109	0.762224	0.229859	58.6306	6.28319	K(ca)-K(m)	California	(3) Infaunal - facultatively mobile
Collections	LACMIP	LACMIP Type 9920	Gastropoda	Neogastropoda	Perissityidae	Perissitys		colocara	Perissitys colocara	LACMIP_26534-2_Perissitys_colocara_Type_9920_(Perissitys_colocara)_A	0.0949841	0.714185	2.05628	0.498274	0.301638	0	0	16.8349	25.1327	K(m)	California	(1) epifaunal - creeping
Collections	LACMIP	LACMIP Type 9997	Gastropoda	Neogastropoda	Perissityidae	Perissitys		cretacea	Perissitys cretacea	LACMIP_24104-15_Perissitys_cretacea_Type_9997_(Perissitys_cretacea)_A	0.0695964	0.572624	2.24668	0.551996	0.236664	0	0	25.7779	37.6991	K(co)	California	(1) epifaunal - creeping
Literature	Anderson (1958)	n/a	Bivalvia	Arcida	Cucullaeidae	Idonearca		buttensis	Idonearca buttensis	Cucullaea buttensis Anderson_1958_Idonearca buttensis	0.828553	0.83095	0	0.78776	0.0960497	0.650209	0.0774936	51.8953	6.28319	K(ca)	California	(3) Infaunal - facultatively mobile
Literature	Anderson (1958)	n/a	Bivalvia	Ostreida	Inoceramidae	Inoceramus		contracostae	Inoceramus contracostae	Inoceramus contracostae Anderson_1958	1.01023	0.663237	0	0.626915	0.576344	0.8	0.915815	22.0221	6.28319	K(ca)	California	(1) Epifaunal - stationary, attached
Literature	Anderson (1958)	n/a	Bivalvia	Ostreida	Inoceramidae	Inoceramus		mendocinoensis	Inoceramus mendocinoensis	Inoceramus mendocinoensis Anderson_1958	0.99736	0.794988	0	0.764407	0.772693	0.8	0.851531	31.593	6.28319	K(m)	California	(1) Epifaunal - stationary, attached
Literature	Anderson & Hanna (1925)	n/a	Bivalvia	Arcida	Glycymerididae	Tucetona		verticordia	Tucetona verticordia	Glycymeris verticordia Anderson Hanna 1925_Tucetona verticordia	0.863779	1.05417	0	0.995356	0.0209527	0.68	0.00993233	33.8567	6.28319	E(l)-E(b)	California	(2) Semi-infaunal - facultatively mobile
Literature	Moore (2003)	n/a	Bivalvia	Carditida	Crassatellidae	Crassatella		stewartvillensis	Crassatella stewartvillensis	Crassatella stewartvillensis_Dickerson_1914	0.982153	0.898244	0	0.856717	0.137974	0.77	0.124528	33.3512	6.28319	Pa(t)	California	(3) Infaunal - facultatively mobile
Literature	Dickerson (1915)	n/a	Gastropoda		Ficidae	Priscoficus		willisi	Priscoficus willisi	Fusus willisi Dickerson_1915 Priscoficus willisi	0.0408241	0.416635	3.52888	0.548309	0.10156	0	0	35.2449	31.4159	E(b)-E(p)	Washington	(1) epifaunal - creeping
Literature	Elder & Saul (1996)	n/a	Gastropoda	Littorinimorpha	Aporrhaidae	Anchura		baptos	Anchura baptos	Anchura baptos Elder_Saul,_1996	0.0543895	0.76527	3.83926	0.526039	0.340794	0	0	40.5592	31.4159	K(m)-Pa(d)	California	(3) semi-infaunal - creeping
Literature	Hanna (1927)	n/a	Bivalvia	Arcida	Parallelodontidae	Porterius		woodfordi	Porterius woodfordi	Barbatia woodfordi_Hanna(1927_pl27_fig1,6,8,10)_Porterius woodfordi	0.897245	0.815485	0	0.762682	0.171545	0.5	0.173415	48.0363	6.28319	E(y)-E(b)	California	(1) Epifaunal - stationary, attached
Literature	Squires (1991)	n/a	Bivalvia	Arcida	Arcidae	Arca		filewiczi	Arca filewiczi	Arca filewiczi_Squires_1991a	0.947178	0.446215	0	0.412439	0.149585	1.05353	0.32433	35.0188	6.28319	E(y)	California	(1) Epifaunal - stationary, attached
Literature	Weaver (1943)	n/a	Gastropoda	Littorinimorpha	Calyptraeidae	Crepidula		stillwaterensis	Crepidula stillwaterensis	Crepidula stillwaterensis Weaver_Palmer_1922	0.41325	1.33446	1.06393	1.65131	0.0992459	0	0	38.7221	12.5664	E(b)-E(p)	Washington	(2) epifaunal - facultatively mobile, attached
Literature	Squires & Saul (2001)	n/a	Gastropoda	Littorinimorpha	Aporrhaidae	Drepanochilus		exilis	Drepanochilus exilis	Aporrhais exilis Gabb 1864 (Aporrhais exilis).pdf	0.0566197	0.630632	3.38428	0.512304	0.233254	0	0	43.7092	37.6991	Pa(s)-Pa(t)	California	(3) semi-infaunal - creeping
Literature		n/a	Bivalvia	Carditida	Carditidae	Centrocardita		veneriformis	Centrocardita veneriformis	Cardita veneriformis_Gabb(1864_pl32_fig285,285a)_Centrocardita veneriformis	1.02408	0.951905	0	0.881019	0.334916	0.66	0.216733	23.1622	6.28319	Pa(s)-Pa(t)	California	(3) Infaunal - facultatively mobile
Literature	Weaver (1943)	n/a	Bivalvia	Pectinida	Pectinidae	"Chlamys"		cowlitzensis	"Chlamys" cowlitzensis	Chlamys cowlitzensis plate11	1.05821	1.09255	0	1.03879	0.0146461	0.85	0.00258259	58.391	6.28319	E(b)-E(p)	Washington	(1) Epifaunal - stationary, attached
Literature		n/a	Bivalvia	Nuculanida	Nuculanidae	Saccella		alaeformis	Saccella alaeformis	Corbula alaeformis_Gabb(p.177_pl29_fig63)_(Saccella alaeformis)	0.943977	0.597983	0	0.542904	0.0712662	0.75	0.283687	39.6694	6.28319	Pa(s)-Pa(t)	California	(3) Infaunal - facultatively mobile
Literature	Moore (2003)	n/a	Bivalvia	Carditida	Crassatellidae	Crassatella		meganosensis	Crassatella meganosensis	Costacallista meganosensis plate41_Crassatella meganosensis	1.03267	0.67659	0	0.638487	0.16758	0.77	0.0709009	29.6605	6.28319	Pa(s)-E(l)	California	(3) Infaunal - facultatively mobile
Literature	Weaver (1943)	n/a	Gastropoda	Littorinimorpha	Ranellidae	Cymatium		etheringtoni	Cymatium etheringtoni	Cymatium etheringtoni plate82	0.0602584	0.522033	2.79064	0.66946	0.190985	0	0	38.9824	31.4159	E(b)-E(p)	Washington	(1) epifaunal - creeping
Literature	Squires (2014)	n/a	Gastropoda	Littorinimorpha	Ficidae	Ficopsis		meganosensis	Ficopsis meganosensis	Ficopsis meganosensis plate77	0.0775694	0.734863	1.87566	0.546214	0.0206199	0	0	38.2301	25.1327	Pa(s)-E(y)	Oregon, California	(1) epifaunal - creeping
Literature	Squires (1987)	n/a	Gastropoda	Littorinimorpha	Ficidae	Ficus		remondii	Ficus remondii	Ficus remondii plate77	0.0803933	0.501018	2.2484	0.436837	0.222127	0	0	60.7648	31.4159	E(y)-E(b)	Washington, Oregon, California	(1) epifaunal - creeping
Literature		n/a	Gastropoda	Littorinimorpha	Calyptraeidae	Calyptraea		excentrica	Calyptraea excentrica	Galerus excentricus Gabb_864 Calyptraea excentrica	0.238745	0.689656	1.30647	1.34786	0.00623264	0	0	11.1721	12.5664	Pa(t)-E(b)	California, Baja California	(2) epifaunal - facultatively mobile, attached
Literature		n/a	Bivalvia	Arcida	Glycymerididae	Tucetona		fresnoensis	Tucetona fresnoensis	Glycymeris fresnoensis plate11_Tucetona fresnoensis	0.950626	0.970756	0	0.915751	0.00037936	0.68	0.0211048	52.5586	6.28319	E(y)-E(b)	Washington, Oregon, California	(3) Infaunal - facultatively mobile
Collections	PRI	PRI 24163	Bivalvia	Venerida	Veneridae	Pitaria	(Lamelliconcha)	baldryi	Pitaria baldryi	PRI_24163_Pitaria_baldryi_B	0.91855	0.818099	0	0.770792	0.193375	0.760927	0.077542	13.6448	6.28319		Peruvian	(3) Infaunal - facultatively mobile
Collections	PRI	PRI 24172	Bivalvia	Venerida	Veneridae	Pitar	(Pitar)	yasila	Pitar yasila	PRI_24172_Pitar_yasila_A	0.961424	0.843036	0	0.809991	0.383661	0.75246	0.209628	29.1532	6.28319		Panamic	(3) Infaunal - facultatively mobile
Collections	PRI	PRI 4887	Gastropoda	Sorbeoconcha	Turritellidae	Turritella		saposa	Turritella saposa	PRI_4887_Turritella_saposa	0.0416754	0.811292	8.63284	0.796701	0.0377242	0	0	26.1113	50.2655		Peruvian	(4) semi-infaunal - facultatively mobile
Collections	PRI	PRI 55016	Bivalvia	Nuculida	Nuculidae	Acila	(Truncacila)	nehalemensis	Acila nehalemensis	PRI_55016_Acila nehalemensis_A	1.03871	0.833859	0	0.858716	0.351229	0.813646	0.139036	15.635	6.28319	E(p)-O(r)	Washington, Oregon	(3) Infaunal - facultatively mobile
iDigBio	PRI	PRI 72975	Bivalvia	Cardiida	Tellinidae	Rexithaerus		jacalitosana	Rexithaerus jacalitosana	PRI_72975_Macoma_nasuta_iDigBio	1.11266	0.742384	0	0.71644	0.105378	0.8	0.0535276	36.7904	6.28319		California	(4) Deep infaunal - facultatively mobile
iDigBio	PRI	PRI 73868	Gastropoda	Neogastropoda	Clavatulidae	Turricula		washingtoniana	Turricula washingtoniana	PRI_73868_Turricula_washingtoniana_iDigBio	0.0500824	0.579932	4.14283	0.511203	0.23457	0	0	25.8852	43.9823	E(p)-O(r)	Washington, Oregon	(1) epifaunal - creeping
iDigBio	PRI	PRI 73972	Bivalvia	Carditida	Carditidae	Venericardia	(Pacificor)	hornii	Venericardia hornii	PRI_73972_Venericardia_hornii _iDigBio	0.810543	0.966976	0	0.904602	0.510338	0.688979	0.0504094	84.9746	6.28319	E(y)-E(p)	Washington, California	(3) Infaunal - facultatively mobile
iDigBio	PRI	PRI 73983	Gastropoda	Neogastropoda	Fasciolariidae	Perse		washingtoniana	Perse washingtoniana	PRI_73983_Whitneyella_washingtoniana_iDigBio	0.0673471	0.541553	2.85182	0.463193	0.312898	0	0	15.3594	43.9823	E(b)-E(p)	Washington	(1) epifaunal - creeping
Collections	PRI	PRI 73984	Gastropoda	Neogastropoda	Muricidae	"Urosalpinx"		tejonensis	"Urosalpinx" tejonensis	PRI_73984_Urosalpinx tejonensis	0.0636636	0.587925	2.86856	0.527048	0.15517	0	0	17.8386	31.4159	E(b)-E(p)	Washington	(1) epifaunal - creeping
iDigBio	PRI	PRI 76104	Gastropoda	Neogastropoda	Muricidae	Urosalpinx		hannibali	Urosalpinx hannibali	PRI_76104_Urosalpinx_hannibali_iDigBio	0.0662302	0.59755	3.1653	0.499914	0.213724	0	0	16.7179	37.6991	E(b)-E(p)	Washington	(1) epifaunal - creeping
iDigBio	PRI	PRI 76125	Bivalvia	Carditida	Crassatellidae	Crassatella		cowlitzensis	Crassatella cowlitzensis	PRI_76125_Crassatella_cowlitzensis_iDigBio	1.10372	0.820106	0	0.795138	0.0887559	0.78	0.14225	22.4861	6.28319	E(l)-E(p)	Washington, Oregon	(3) Infaunal - facultatively mobile
iDigBio	PRI	PRI 76133	Bivalvia		Mactridae	Pseudocardium		packardi	Pseudocardium packardi	PRI_76133_Pseudocardium_packardi_iDigBio	1.04859	0.827923	0	0.794088	0.082713	0.75	0.0484861	50.7015	6.28319	E(b)-O(r)	Washington, Oregon, California	(3) Infaunal - facultatively mobile
iDigBio	PRI	PRI 76139	Bivalvia	Venerida	Veneridae	Pitar	(Pitar)	dalli	Pitar dalli	PRI_76139_Pitar_dalli_iDigBio	1.16834	0.883206	0	0.855445	0.276363	0.75	0.0699945	25.9576	6.28319	E(p)-O(r)	Alaska, Washington, Oregon, California	(3) Infaunal - facultatively mobile
iDigBio	PRI	PRI 76146	Gastropoda	Littorinimorpha	Naticidae	Glossaulax		globosa	Glossaulax globosa	PRI_76146_Polinices_weaveri_weaveri_iDigBio	0.14073	0.716419	1.43765	0.667466	0.0962529	0	0	20.137	31.4159	Pa(t)-O(r)	Washington, Oregon, California	(3) semi-infaunal - creeping
iDigBio	PRI	PRI 76155	Gastropoda	Neogastropoda	Buccinidae	"Siphonalia"		sopenahensis	"Siphonalia" sopenahensis	PRI_76155_Siphonalia sopenahensis_iDigBio	0.0832015	0.601295	3.10041	0.553549	0.240404	0	0	32.4581	37.6991	E(l)-E(p)	Washington, Oregon, California	(1) epifaunal - creeping
iDigBio	PRI	PRI 76156	Bivalvia	Venerida	Veneridae	Tivelina		vaderensis	Tivelina vaderensis	PRI_76156_Tivelina_vaderensis_iDigBio	1.0929	0.810212	0	0.77621	0.212672	0.75	0.205667	10.9815	6.28319	E(y)-E(p)	Washington, Oregon, California	(3) Infaunal - facultatively mobile
iDigBio	PRI	PRI 76167	Gastropoda	Littorinimorpha	Ranellidae	Ranella		cowlitzensis	Ranella cowlitzensis	PRI_76167_Cymatium_cowlitzense_iDigBio	0.0779724	0.587924	2.32976	0.561248	0.265613	0	0	22.1322	31.4159	E(b)-E(p)	Washington, California, Baja California	(1) epifaunal - creeping
iDigBio	PRI	PRI 76178	Gastropoda	Littorinimorpha	Naticidae	Sinum		obliquum	Sinum obliquum	PRI_76178_Sinum obliquum_iDigBio	0.146994	0.882359	1.20689	0.919856	0.0409268	0	0	10.4971	18.8496	E(y)-O(c)	Washington, Oregon, California, Baja California	(3) semi-infaunal - creeping
iDigBio	PRI	PRI 76181	Gastropoda	[unassigned] Caenogastropoda	Turritellidae	Turritella		vaderensis	Turritella vaderensis	PRI_76181_Turritella vaderensis_iDigBio	0.02468	0.77092	9.39626	0.878419	0.0605126	0	0	27.6412	69.115	E(b)-E(p)	Washington	(4) semi-infaunal - facultatively mobile
iDigBio	PRI	PRI 76191	Gastropoda	Neogastropoda	Muricidae	Murex		cowlitzensis	Murex cowlitzensis	PRI_76191_Murex_cowlitzensis_iDigBio	0.0826625	0.583585	2.21218	0.47641	0.276958	0	0	28.2412	37.6991	E(b)-E(p)	Washington	(1) epifaunal - creeping
iDigBio	PRI	PRI 76205	Gastropoda	Littorinimorpha	Naticidae	Euspira		hotsoni	Euspira hotsoni	PRI_76205_Polinices_hotsoni_iDigBio	0.113735	0.776299	1.66019	0.666598	0.0818128	0	0	10.2343	25.1327	Pa(s)-O(r)	Washington, Oregon, California, Baja California	(3) semi-infaunal - creeping
iDigBio	PRI	PRI 76234	Gastropoda	Neogastropoda	Fasciolariidae	Latirus		eocenica	Latirus eocenica	PRI_76234_Latirus_eocenica_iDigBio	0.0668532	0.600513	3.1391	0.573742	0.291303	0	0	11.7596	31.4159	E(y)-E(p)	Washington, Oregon	(1) epifaunal - creeping
iDigBio	PRI	PRI 76242	Bivalvia	Venerida	Veneridae	Costacallista		williamsoni	Costacallista williamsoni	PRI_76242_Macrocallista_williamsoni _iDigBio	1.21029	0.811876	0	0.790354	0.280609	0.75	0.0718152	24.7119	6.28319	E(b)-E(p)	Washington	(3) Infaunal - facultatively mobile
iDigBio	PRI	PRI 76937	Bivalvia	Carditida	Crassatellidae	Crassatella		dalli	Crassatella dalli	PRI_76937_Crassatella_dalli _iDigBio	1.12881	0.891399	0	0.851901	0.0972555	0.78	0.0733588	61.7057	6.28319	E(l)-E(b)	Washington, Oregon	(3) Infaunal - facultatively mobile
iDigBio	PRI	PRI 76967	Bivalvia	Mytilida	Mytilidae	Modiolatus		kelsoensis	Modiolatus kelsoensis	PRI_76967_Volsella_kelsoensis_iDigBio	0.877993	0.294286	0	0.273678	0.449029	0.7	0.845941	10.5743	6.28319	E(b)-E(p)	Washington, Oregon	(1) Epifaunal - stationary, attached
iDigBio	PRI	PRI 76985	Bivalvia	Venerida	Veneridae	Macrocallista		pittsburgensis	Macrocallista pittsburgensis	PRI_76985_Macrocallista_pittsburgensis_iDigBio	0.935732	0.782244	0	0.706131	0.132532	0.75	0.0746301	13.8381	6.28319	E(p)-M(t)	Alaska, Washington, Oregon, California	(3) Infaunal - facultatively mobile
Collections	PRI	PRI 76988	Bivalvia		Mactridae	Mactromeris		merriami	Mactromeris merriami	PRI_76988_Spisula merriami_A	1.00843	0.8305	0	0.774593	0.0488702	0.75	0.255149	22.3319	6.28319	E(y)-E(l)	Oregon, California, Baja California	(3) Infaunal - facultatively mobile
iDigBio	PRI	PRI 76989	Bivalvia	Venerida	Veneridae	Lamelliconcha		eocenica	Lamelliconcha eocenica	PRI_76989_Pitar_eocenica_iDigBio	1.11285	0.862917	0	0.826186	0.283869	0.75	0.0252875	19.2782	6.28319	E(l)-E(p)	Washington, Oregon	(3) Infaunal - facultatively mobile
Collections	PRI	PRI 77045	Bivalvia	Mytilida	Mytilidae	Brachidontes		olequahensis	Brachidontes olequahensis	PRI_77045_Volsella olequahensis_A	0.927164	0.535716	0	0.479223	0.562505	0.598636	0.772382	9.10013	6.28319	E(b)-E(p)	Washington	(1) Epifaunal - stationary, attached
iDigBio	PRI	PRI 77058	Bivalvia	Mytilida	Mytilidae	Brachidontes		cooperi	Brachidontes cooperi	PRI_77058_Septifer_dichotomus_iDigBio	1.0643	0.592991	0	0.566448	0.467989	0.7	0.793506	21.3986	6.28319	E(y)-E(b)	Washington, Oregon, California	(1) Epifaunal - stationary, attached
iDigBio	PRI	PRI 77095	Bivalvia	Venerida	Veneridae	Lamelliconcha		stocki	Lamelliconcha stocki	PRI_77095_Pitar_stocki_iDigBio	1.02169	0.824296	0	0.797654	0.131626	0.75	0.0505632	17.6458	6.28319	E(b)-E(p)	Washington	(3) Infaunal - facultatively mobile
Collections	PRI	PRI 77106	Bivalvia	Pectinida	Pectinidae	"Chlamys"		landesi	"Chlamys" landesi	PRI_77106_Pecten landesi_A	1.25273	0.944438	0	0.914033	0.013214	0.90782	0.0104329	72.3595	6.28319	E(b)-E(p)	Washington	(1) Epifaunal - stationary, attached
Collections	PRI	PRI 81247	Gastropoda	Neogastropoda	Fasciolariidae	Priscofusus		stewarti	Priscofusus stewarti	PRI_81247_Priscofusus_stewarti	0.0593497	0.506106	3.76352	0.534223	0.167744	0	0	26.7962	43.9823	E(p)-O(c)	Alaska, Washington, Oregon	(1) epifaunal - creeping
Collections	PRI	PRI 82838	Gastropoda	Neogastropoda	Ficidae	Piscoficus		cooperiana	Piscoficus cooperiana	PRI_82838_Ficopsis cooperiana	0.0919217	0.569044	2.17662	0.552628	0.26892	0	0	22.1203	31.4159	E(y)-E(b)	Alaska, Washington, Oregon, California	(1) epifaunal - creeping
Collections	PRI	PRI 83065	Gastropoda	[unassigned] Caenogastropoda	Turritellidae	Turritella		pittsburgensis	Turritella pittsburgensis	PRI_83065_Turritella pittsburgensis	0.0341343	0.79156	7.70471	0.926457	0.0843943	0	0	16.6041	43.9823	E(p)-O(r)	Oregon	(4) semi-infaunal - facultatively mobile
Collections	PRI	PRI 83211	Gastropoda	Littorinimorpha	Ficidae	Ficopsis		hornii	Ficopsis hornii	PRI_83211_Ficopsis hornii	0.11184	0.534402	1.77513	0.511583	0.187425	0	0	37.2524	25.1327	E(l)-E(p)	California	(1) epifaunal - creeping
Collections	PRI	PRI 83218	Gastropoda	Neogastropoda	Buccinidae	"Siphonalia"		sutterensis	"Siphonalia" sutterensis	PRI_83218_Siphonalia sutterensis	0.0780049	0.618726	2.38197	0.5745	0.209488	0	0	19.0317	31.4159	Pa(s)-E(y)	California	(1) epifaunal - creeping
Collections	PRI	PRI 83507	Gastropoda	[unassigned] Caenogastropoda	Turritellidae	Turritella		cornuatus	Turritella cornuatus	PRI_83507_Turritella cornuatus	0.03552	0.671302	5.89351	0.883633	0.115066	0	0	18.6995	37.6991	Pa(s)-Pa(t)	California, Baja California	(4) semi-infaunal - facultatively mobile
Collections	PRI	PRI 83531	Gastropoda	Littorinimorpha	Naticidae	Amauropsis		meierensis	Amauropsis meierensis	PRI_83531_Amauropsis meierensis	0.102876	0.580518	1.84417	0.560475	0.142069	0	0	29.2234	25.1327	Pa(s)-E(y)	California, Baja California	(3) semi-infaunal - creeping
Collections	PRI	PRI 83694	Gastropoda	Littorinimorpha	Ranellidae	Pseudoperissolax		tricarnatus	Pseudoperissolax tricarnatus	PRI_83694_Pseudoperissolax tricarnatus	0.077914	0.706161	2.20385	0.565441	0.274959	0	0	10.7243	31.4159	Pa(s)-E(y)	California, Baja California	(1) epifaunal - creeping
Collections	PRI	PRI 83700	Gastropoda	Neogastropoda	Perissityidae	Nekewis		io	Nekewis io	PRI_83700_Nekewis io	0.0662067	0.387084	2.60422	0.693817	0.303318	0	0	34.9167	31.4159	E(l)-E(b)	California	(1) epifaunal - creeping
Collections	PRI	PRI 83998	Gastropoda	Neogastropoda	Turridae	"Parasyrinx"		hickmani	"Parasyrinx" hickmani	PRI_83998_Parasyrinx hickmani	0.0652646	0.538395	1.95929	0.590824	0.190781	0	0	13.5076	31.4159	Pa(d)-Pa(s)	California	(1) epifaunal - creeping
Collections	PRI	PRI 84041	Bivalvia	Lucinida	Lucinidae	Lucinoma		washingtonensis	Lucinoma washingtonensis	PRI_84041_Lucina washingtonensis_A	1.21762	0.920262	0	0.89334	0.274443	0.905629	0.0146278	35.4382	6.28319	E(l)-E(p)	Washington, Oregon	(3) Infaunal - facultatively mobile
Collections	PRI	PRI 84135	Gastropoda	Neogastropoda	Volutidae	Volutocorbis		virginiae	Volutocorbis virginiae	PRI_84135_Volutocorbis virginiae	0.103317	0.662595	1.60661	0.476285	0.298512	0	0	19.9978	31.4159	Pa(t)	California	(1) epifaunal - creeping
Collections	PRI	PRI 84195	Bivalvia	Nuculida	Nuculidae	Nucula	(Lamellinucula)	kennedyi	Nucula kennedyi	PRI_84195_Nucula kennedyi_A	0.915128	1.06505	0	0.997385	0.400504	0.8	0.16977	4.2645	6.28319	Pa(t)	California	(3) Infaunal - facultatively mobile
Collections	PRI	PRI 84618	Bivalvia	Venerida	Veneridae	Pitar	(s.l.)	addicotti	Pitar addicotti	PRI_84618_Pitar addicotti_A	1.0457	0.83342	0	0.783474	0.115553	0.732463	0.0506876	9.7756	6.28319	Pa(s)-E(y)	California	(3) Infaunal - facultatively mobile
Collections	PRI	PRI 84663	Gastropoda	Ringiculida	Ringiculidae	Ringicula		pinguis	Ringicula pinguis	PRI_84663_Tornatellaea pinguis	0.102027	0.771644	1.96762	0.569733	0.0928943	0	0	13.0472	25.1327	Pa(s)-E(y)	California	(1) epifaunal - creeping
Collections	PRI	PRI 84703	Gastropoda	[unassigned] Caenogastropoda	Epitoniidae	Acrilla		procerus	Acrilla procerus	PRI_84703_Acrilla procerus	0.0460907	0.598914	4.23635	0.713629	0.105972	0	0	8.73736	37.6991	Pa(s)-Pa(t)	California, Baja California	(1) epifaunal - creeping
iDigBio	UAM	UAM 36278	Bivalvia	Carditida	Crassatellidae	Crassatella		washingtoniana	Crassatella washingtoniana	36278_Crassatella_washingtoniana _iDigBio	1.06003	0.744141	0	0.71687	0.152101	0.78	0.285442	27.0926	6.28319	E(b)-E(p)	Washington, California	(3) Infaunal - facultatively mobile
Collections	LACMIP	UCLA 38575	Bivalvia	Trigoniida	Steinmanellidae	Yaadia		whiteavesi	Yaadia whiteavesi	LACMIP_Yaadia_whiteavesi_Type_38575	1.16222	0.804423	0	0.746944	0.305286	0.882031	0.592202	48.3823	6.28319			(2) Semi-infaunal - facultatively mobile
iDigBio	UCMP	UCMP 11024	Gastropoda	[unassigned] Caenogastropoda	Turritellidae	Turritella		variata	Turritella variata	UCMP_11024_Turritella_variata_iDigBio	0.0357851	0.654964	6.75022	0.783441	0.112814	0	0	47.9302	43.9823	E(p)-O(r)	California, Baja California	(4) semi-infaunal - facultatively mobile
iDigBio	UCMP	UCMP 11051	Bivalvia	Arcida	Glycymerididae	Tucetona		ruckmani	Tucetona ruckmani	UCMP_11051_Glycymeris_ruckmani_iDigBio	0.973776	1.07854	0	1.02181	0.0376454	0.68	0.0103213	19.2422	6.28319	E(l)-E(b)	California	(2) Semi-infaunal - facultatively mobile
iDigBio	UCMP	UCMP 11055	Gastropoda	Neogastropoda	Buccinidae	Chrysodomus		ruckmani	Chrysodomus ruckmani	UCMP_11055_Chrysodomus_ruckmani_iDigBio	0.0798526	0.479099	2.49343	0.542616	0.266531	0	0	18.4177	31.4159	E(l)-E(b)	California	(1) epifaunal - creeping
iDigBio	UCMP	UCMP 110714	Bivalvia	Cardiida	Cardiidae	Anechinocardium		weaveri	Anechinocardium weaveri	UCMP_110714_Anechinocardium_weaveri_iDigBio	0.883527	0.972852	0	0.894876	0.174497	0.7	0.0863074	50.4267	6.28319	E(p)-O(r)	Oregon	(3) Infaunal - facultatively mobile
iDigBio	UCMP	UCMP 12077	Bivalvia	Pectinida	Pectinidae	Chlamys		calkinsi	Chlamys calkinsi	UCMP_12077_Pecten calkinsi_iDigBio	1.32172	0.929084	0	0.892371	0.000101278	0.9	0.0931538	27.5773	6.28319	E(b)-E(p)	California	(1) Epifaunal - stationary, attached
iDigBio	UCMP	UCMP 12305	Bivalvia	Carditida	Astartidae	Alleinacin		sulcata	Alleinacin sulcata	UCMP_12305_Astarte_sulcata_iDigBio_A	0.944229	0.892119	0	0.858558	0.253885	0.7777	0.0588552	8.13387	6.28319	K(t)-K(ca)	California	(3) Infaunal - facultatively mobile
iDigBio	UCMP	UCMP 14634	Gastropoda	Neogastopoda	Volutidae	Lyrischapa		lajollaensis	Lyrischapa lajollaensis	UCMP_14634_Lyrischapa_lajollaensis_iDigBio	0.126861	0.494636	1.24503	0.297431	0.14445	0	0	33.3198	25.1327	E(y)-E(b)	California, Baja California	(1) epifaunal - creeping
iDigBio	UCMP	UCMP 15441	Gastropoda	[unassigned] Caenogastropoda	Turritellidae	Turritella		bramkampi	Turritella bramkampi	UCMP_15441_Turritella_bramkampi_iDigBio	0.0393613	0.706355	5.59311	0.89203	0.10106	0	0	31.4022	37.6991	E(y)	Oregon, California	(4) semi-infaunal - facultatively mobile
iDigBio	UCMP	UCMP 15509	Gastropoda	Neogastropoda	Fasciolariidae	Remira		diaboli	Remira diaboli	UCMP_15509_Fusus_diaboli_iDigBio	0.0680947	0.470138	3.30275	0.530521	0.210573	0	0	18.6789	31.4159	n/a	California	(1) epifaunal - creeping
iDigBio	UCMP	UCMP 276137	Bivalvia	Mytilida	Mytilidae	Vulcanidas		goederti	Vulcanidas goederti	UCMP_276137_Vulcanidas_goederti_iDigBio	1.10203	0.35951	0	0.337555	0.25569	0.7	0.811769	6.88788	6.28319	E(l)	Washington	(1) Epifaunal - stationary, attached
iDigBio	UCMP	UCMP 279596	Gastropoda	[unassigned] Caenogastropoda	Turritellidae	Turritella		stocki	Turritella stocki	UCMP_279596_Turritella_stocki_iDigBio	0.037643	0.814277	6.22488	0.742911	0.0318984	0	0	13.8179	31.4159	Pa(t)	California	(4) semi-infaunal - facultatively mobile
iDigBio	UCMP	UCMP 280882	Bivalvia	Venerida	Veneridae	Lamelliconcha		stantoni	Lamelliconcha stantoni	UCMP_280882_Meretrix_stantoni_iDigBio	0.989352	0.820402	0	0.789072	0.194169	0.75	0.0728163	8.89051	6.28319	Pa(s)-Pa(t)	California	(3) Infaunal - facultatively mobile
iDigBio	UCMP	UCMP 30175	Bivalvia	Carditida	Carditidae	Venericardia	(Pacificor)	aragonia	Venericardia aragonia	UCMP_30175_Venericardia_aragonia_iDigBio	0.847441	0.965718	0	0.916596	0.278375	0.688979	0.060823	62.0388	6.28319	E(y)-E(b)	Oregon, California, Baja California	(3) Infaunal - facultatively mobile
iDigBio	UCMP	UCMP 30177	Bivalvia	Carditida	Carditidae	Venericardia	(Venericor)	vallecitosensis	Venericardia vallecitosensis	UCMP_30177_Venericardia_vallecitosensis_iDigBio_B	0.801488	0.965896	0	0.913935	0.229536	0.688979	0.0491082	63.3945	6.28319	E(y)	California	(3) Infaunal - facultatively mobile
iDigBio	UCMP	UCMP 30190	Bivalvia	Carditida	Carditidae	Venericardia	(Pacificor)	crescentensis	Venericardia crescentensis	UCMP_30190_Venericardia_crescentensis_iDigBio	0.810462	1.00378	0	0.972517	0.398357	0.688979	0.105002	104.439	6.28319	E(y)-E(l)	Washington	(3) Infaunal - facultatively mobile
iDigBio	UCMP	UCMP 30436	Gastropoda	Neogastropoda	Buccinidae	"Siphonalia"		bicarinata	"Siphonalia" bicarinata	UCMP_30436_Siphonalia_bicarinata_monospina_iDigBio	0.0737465	0.674757	2.73035	0.504971	0.336012	0	0	21.6793	31.4159	E(y)-E(p)	Washington, Oregon, California	(1) epifaunal - creeping
iDigBio	UCMP	UCMP 30492	Gastropoda	Neogastropoda	Fasciolariidae	Hemifusus		waringi	Hemifusus waringi	UCMP_30492_Fusinus_waringi_iDigBio	0.065676	0.693139	2.67499	0.572494	0.310305	0	0	25.5037	25.1327	Pa(t)	California	(1) epifaunal - creeping
iDigBio	UCMP	UCMP 30511	Bivalvia	Venerida	Veneridae	Macrocallista		caryi	Macrocallista caryi	UCMP_30511_Macrocallista_caryi_iDigBio	1.03645	0.822311	0	0.769277	0.247002	0.75	0.0118629	15.1716	6.28319	Pa(s)-Pa(t)	California	(3) Infaunal - facultatively mobile
iDigBio	UCMP	UCMP 30517	Gastropoda	Acteonida	Acteonidae	Nonactaeonina		simiensis	Nonactaeonina simiensis	UCMP_30517_Acteon_simiensis_iDigBio	0.0498302	0.405799	2.50952	0.48887	0.245242	0	0	19.1318	25.1327	Pa(s)-Pa(t)	California, Baja California	(1) epifaunal - creeping
iDigBio	UCMP	UCMP 30523	Bivalvia	Cardiida	Tellinidae	"Tellina"		crooki	"Tellina" crooki	UCMP_30523_Tellina_crooki_iDigBio	1.16314	0.810974	0	0.777621	0.102693	0.8	0.0997421	23.2662	6.28319	Pa(s)-Pa(t)	California	(4) Deep infaunal - facultatively mobile
iDigBio	UCMP	UCMP 30535	Bivalvia	Arcida	Cucullaeidae	Idonearca		morani	Idonearca morani	UCMP_30535_Nemodon_morani_iDigBio	0.867541	0.708448	0	0.649909	0.18307	0.619108	0.138893	25.1222	6.28319	K(m)-E	California, Baja California	(3) Infaunal - facultatively mobile
iDigBio	UCMP	UCMP 30572	Gastropoda	Neogastropoda	Clavatulidae	Turricula		waringi	Turricula waringi	UCMP_30572_Turricula_waringi_iDigBio	0.0590896	0.573197	2.73773	0.483683	0.330535	0	0	22.7397	25.1327	Pa(t)	California	(1) epifaunal - creeping
iDigBio	UCMP	UCMP 30623	Bivalvia	Carditida	Crassatellidae	Crassatella		mulates	Crassatella mulates	UCMP_30623_Crassatella_mulates_iDigBio	1.11272	0.891462	0	0.876486	0.121035	0.78	0.100853	42.6735	6.28319	E(y)-E(b)	California	(3) Infaunal - facultatively mobile
iDigBio	UCMP	UCMP 30649	Gastropoda	Littorinimorpha	Naticidae	Amauropsis		martinezensis	Amauropsis martinezensis	UCMP_30649_Amauropsis_martinezensis _iDigBio	0.0918283	0.585485	2.07005	0.683799	0.18495	0	0	27.8192	31.4159	Pa(s)-Pa(t)	California, Baja California	(3) semi-infaunal - creeping
iDigBio	UCMP	UCMP 30711	Gastropoda	Littorinimorpha	Naticidae	Polinices		susanaensis	Polinices susanaensis	UCMP_30711_Polinices susanaensis_iDigBio	0.166066	0.714774	1.16737	0.688304	0.0069396	0	0	37.2907	18.8496		California	(3) semi-infaunal - creeping
iDigBio	UCMP	UCMP 30714	Gastropoda	Littorinimorpha	Naticidae	Polinices		hornii	Polinices hornii	UCMP_30714_Polinices hornii_iDigBio	0.162548	0.747502	1.23206	0.674536	0.165184	0	0	20.1307	25.1327	Pa(s)-E(p)	Washington, Oregon, California, Baja California	(3) semi-infaunal - creeping
iDigBio	UCMP	UCMP 312043	Bivalvia	Mytilida	Mytilidae	Modiolus		merriami	Modiolus merriami	UCMP_312043_Volsella_merriami_iDigBio	1.04558	0.509692	0	0.479137	0.465427	0.7	0.963753	8.62473	6.28319	Pa(s)-Pa(t)	California	(1) Epifaunal - stationary, attached
iDigBio	UCMP	UCMP 312237	Bivalvia	Lucinida	Lucinidae	Miltha		diaboli	Miltha diaboli	UCMP_312237_Lucina_diaboli_iDigBio	1.14509	0.874271	0	0.849008	0.235643	0.8	0.0704996	13.1415	6.28319	Pa(s)	California	(4) Deep infaunal - facultatively mobile
iDigBio	UCMP	UCMP 31451	Bivalvia	Cardiida	Tellinidae	"Tellina"		remondii	"Tellina" remondii	UCMP_31451_Tellina_remondii_iDigBio	1.06118	0.705563	0	0.685234	0.158515	0.8	0.0586752	32.0628	6.28319	Pa(s)-Pa(t)	California	(4) Deep infaunal - facultatively mobile
iDigBio	UCMP	UCMP 32478	Bivalvia	Nuculida	Nuculidae	Acila	(Truncacila)	decisa	Acila decisa	UCMP_32478_Acila_decisa_iDigBio	1.11679	1.14924	0	1.10022	0.434372	0.8	0.179635	10.5206	6.28319	Pa(s)-E(b)	Alaska, Washington, Oregon, California	(3) Infaunal - facultatively mobile
iDigBio	UCMP	UCMP 32542	Bivalvia	Arcida	Arcidae	Barbatia		suzzalloi	Barbatia suzzalloi	UCMP_32542_Barbatia_suzzalloi_iDigBio	0.995129	0.435858	0	0.404706	0.263574	0.66	0.40916	15.9759	6.28319	E(b)-E(p)	Washington, California	(1) Epifaunal - stationary, attached
iDigBio	UCMP	UCMP 32544	Bivalvia	Arcida	Arcidae	Pachecoa		hornii	Pachecoa hornii	UCMP_32544_Arca_hornii_iDigBio	0.980923	0.745229	0	0.718374	0.0164261	0.66	0.00679642	6.79001	6.28319	Pa(t)-E(p)	Oregon, California	(1) Epifaunal - stationary, attached
Literature	Anderson (1958)	n/a	Bivalvia	Arcida	Parallelodontidae	Parallelodon	Nanonavis	bremneri	Parallelodon bremneri	Parallelodon bremneri Anderson_1958	0.829993	0.549216	0	0.502534	0.0299976	0.5	0.165171	26.8019	6.28319	K(m)	California	(1) Epifaunal - stationary, attached
Literature	Clark (1938)	n/a	Gastropoda	Neogastropoda	Fasciolariidae	Perse		tuberculatum	Perse tuberculatum	Perse tuberculatum Clark_1938	0.0612822	0.562701	2.70159	0.538407	0.201822	0	0	38.8074	43.9823	E(l)-E(b)	California	(1) epifaunal - creeping
Literature	Dickerson (1914)	n/a	Bivalvia	Lucinida	Lucinidae	Miltha		quadrata	Miltha quadrata	Phacoides quadrata Dickerson_1914_Miltha quadrata	1.19556	0.999987	0	0.949263	0.231408	0.81	0.0567147	40.85	6.28319	Pa(s)-Pa(t)	California	(4) Deep infaunal - facultatively mobile
Literature	Dickerson (1914)	n/a	Gastropoda	Neogastropoda	Clavatulidae	Turricula		merriami	Turricula merriami	Surcula merriami Dickerson_1914	0.0699741	0.658386	3.05283	0.619842	0.261368	0	0	21.6559	37.6991	Pa(d)-Pa(s)	California	(1) epifaunal - creeping
Literature	Dickerson (1914)	n/a	Gastropoda	Neogastropoda	Muricidae	"Tritonium"		martinezensis	"Tritonium" martinezensis	Tritonium martinezensis Dickerson_1914	0.0713228	0.563216	2.75719	0.514343	0.121473	0	0	35.6661	25.1327	Pa(s)-Pa(t)	California	(1) epifaunal - creeping
Literature	Squires (2014)	n/a	Gastropoda	Neogastropoda	Ficidae	Urosyca		caudata	Urosyca caudata	Urosyca caudata Dickerson_1914	0.0681249	0.716626	1.93477	0.539886	0.186926	0	0	14.0629	18.8496	Pa(s)-Pa(t)	California, Baja California	(1) epifaunal - creeping
Literature	Dickerson (1915)	n/a	Bivalvia	Lucinida	Lucinidae	Divaricella		cumulata	Divaricella cumulata	Lucina cumulata_Dickerson_1915_Divaricella cumulata	1.07862	0.915992	0	0.872416	0.268209	0.81	0.0531825	33.9579	6.28319	E(y)-E(p)	California	(3) Infaunal - facultatively mobile
Literature	Weaver (1943)	n/a	Gastropoda	Neogastropoda	Muricidae	Murex		packardi	Murex packardi	Murex packardi Dickerson_1915	0.0754007	0.647998	2.43475	0.61044	0.187305	0	0	51.5684	25.1327	E(b)-E(p)	Washington	(1) epifaunal - creeping
Literature	Weaver (1949)	n/a	Gastropoda	Cycloneritida	Neritidae	Neritina		martini	Neritina martini	Neritina martini Dickerson_1915	0.188899	0.614881	1.16933	1.11498	0.247558	0	0	13.4231	12.5664	E(b)-E(p)	Washington	(1) epifaunal - creeping
Literature	Weaver (1949)	n/a	Gastropoda	Neogastropoda	Clavatulidae	Turricula		uvasana	Turricula uvasana	Surcula uvasana Dickerson_1915	0.0689126	0.426763	3.50173	0.455751	0.117845	0	0	29.488	25.1327	E(b)-E(p)	California	(1) epifaunal - creeping
Literature	Vokes (1939)	n/a	Bivalvia	Venerida	Veneridae	Nitidavenus		conradi	Nitidavenus conradi	Marcia conradi Dickerson_1916_Nitidavenus conradi	0.977914	0.83028	0	0.765725	0.37983	0.79	0.0966298	27.0619	6.28319	Pa(s)-E(l)	California	(3) Infaunal - facultatively mobile
Collections	LACMIP	n/a	Bivalvia	Arcida	Parallelodontidae	Parallelodon	(Nanonavis)	brewerianus	Parallelodon brewerianus	LACMIP_TX_Parallelodon_brewerianus_(Parallelodon_(Nanonavis)_brewerianus)_B	0.855029	0.689364	0	0.63152	0.118328	0.532896	0.158087	19.4054	6.28319	K(t)	Oregon, California	(1) Epifaunal - stationary, attached
Collections	LACMIP	n/a	Bivalvia	Mytilida	Mytilidae	Xenomytilus		fons	Xenomytilus fons	LACMIP_TX_Xenomytilus_fons_(Xenomytilus_fons)_A	0.920801	0.45767	0	0.419658	0.687271	0.747255	0.77569	14.3504	6.28319	K(m)	California	(1) Epifaunal - stationary, attached
Literature	Squires (1993)	n/a	Bivalvia	Pectinida	Anomiidae	Pododesmus	(Pododesmus)	dunhamorum	Pododesmus dunhamorum	Pododesmus dunhamorum_Squires_1993	1.07093	1.12067	0	1.05002	0.023851	0.800649	0.0375733	49.4841	6.28319	E(y)-E(l)	Washington	(1) Epifaunal - stationary, attached
Literature	Squires (2017)	n/a	Bivalvia	Ostreida	Gryphaeidae	Phygraea		arida	Phygraea arida	Phygraea arida Squires_2017	0.989302	1.07099	0	0.99196	0.338372	0.73	0.164472	58.9297	6.28319	K(ca)-K(m)	California	(1) Epifaunal - stationary, attached
Literature	Squires & Demetrion (1990)	n/a	Bivalvia	Ostreida	Gryphaeidae	Pycnodonte		bajaensis	Pycnodonte bajaensis	Pycnodonte (Pegma) bajaensis Squires_Demetrion_1990	1.1542	1.19307	0	1.13863	0.2028	0.73	0.358008	49.8602	6.28319	E(y)-E(l)	Baja California	(1) Epifaunal - stationary, attached
Literature	Squires & Saul (1993)	n/a	Gastropoda	Cycloneritida	Neritidae	Otostoma		aethes	Otostoma aethes	Otostoma aethes Squires_Saul_1993	0.206347	0.592388	1.22004	0.614691	0.00314692	0	0	28.6386	18.8496	K(m)-Pa(d)	California	(1) epifaunal - creeping
Literature	Gabb (1864)	n/a	Bivalvia	Pectinida	Pectinidae	Lyriochlamys		traskii	Lyriochlamys traskii	Lyriochlamys traskii_Gabb_1864_Pecten traskii	1.31874	1.1927	0	1.16375	0.0269383	0.9	0.000533655	61.092	6.28319	K(ca)-K(m)	California	(1) Epifaunal - stationary, attached
Literature	Moore (1982)	n/a	Bivalvia	Mytilida	Mytilidae	Mytilus		ascia	Mytilus ascia	Mytilus ascia Gabb 1864	0.972292	0.424875	0	0.400192	0.543698	0.7	0.816391	31.3298	6.28319	Pa(s)-E(b)	California	(1) Epifaunal - stationary, attached
Literature	Weaver(1942)	n/a	Bivalvia	Venerida	Veneridae	Tivela	(Pachydesma)	aragoensis	Tivela aragoensis	Pachydesma aragoensis plate44_Tivela aragoensis	1.04859	0.803317	0	0.750317	0.141899	0.79	0.070768	22.6085	6.28319	E(y)-E(p)	Washington, Oregon	(3) Infaunal - facultatively mobile
Literature	Squires (2018)	n/a	Bivalvia	Ostreida	Gryphaeidae	Phygraea		lincolnensis	Phygraea lincolnensis	Phygraea lincolnensis plate14	0.967168	1.09992	0	1.03805	0.40691	0.73	0.392068	81.6237	6.28319	E(p)-O(r)	Washington	(1) Epifaunal - stationary, attached
Literature	Weaver (1943)	n/a	Bivalvia	Pectinida	Anomiidae	Pododesmus	(Pododesmus)	inornatus	Pododesmus inornatus	Placunanomia inornata_Gabb_1864_(Pododesmus inornatus)	1.09735	1.15632	0	1.08869	0.0665648	0.826717	0.068264	29.263	6.28319	E(y)-E(b)	Washington, Oregon, California, Baja California	(1) Epifaunal - stationary, attached
Literature	Weaver (1943)	n/a	Bivalvia	Arcida	Parallelodontidae	Porterius		gabbi	Porterius gabbi	Porterius gabbi plate9	0.89199	0.745953	0	0.679175	0.127826	0.5	0.221943	36.1111	6.28319	E(p)-O(r)	Washington	(1) Epifaunal - stationary, attached
Literature	Weaver(1942)	n/a	Bivalvia	Cardiida	Cardiidae	Schedocardia		etheringtoni	Schedocardia etheringtoni	Schedocardia etheringtoni plate35	1.13992	0.960362	0	0.923434	0.13158	0.7	0.0232912	32.2272	6.28319	E(p)	Washington	(3) Infaunal - facultatively mobile
Literature	Gabb (1869)	n/a	Gastropoda	Neogastropoda	Clavatulidae	Turricula		praeattenuata	Turricula praeattenuata	Surcula praeattenuata Gabb_1869	0.0605171	0.329801	3.32978	0.468591	0.112395	0	0	40.9186	37.6991	E(y)-E(b)	California	(1) epifaunal - creeping
Literature	Gabb (1864)	n/a	Bivalvia	Cardiida	Tellinidae	Tellina		decurtata	Tellina decurtata	Tellina decurtata Gabb_1864	0.971338	0.785937	0	0.743598	0.263321	0.8	0.210848	52.2388	6.28319	K(ca)	California	(4) Deep infaunal - facultatively mobile
Literature	Weaver (1942)	n/a	Bivalvia	Cardiida	Tellinidae	"Tellina"		jollaensis	"Tellina" jollaensis	Tellina jollaensis plate48	0.916483	0.610542	0	0.57056	0.0112031	0.8	0.144089	41.1675	6.28319	E(y)-E(b)	Oregon, California	(4) Deep infaunal - facultatively mobile
Literature	Gabb (1864)	n/a	Bivalvia	Cardiida	Tellinidae	"Tellina"		longa	"Tellina" longa	Tellina longa Gabb	1.0663	0.499717	0	0.467662	0.184178	0.8	0.0476226	34.7649	6.28319	Pa(s)-E(l)	California	(4) Deep infaunal - facultatively mobile
Literature	Saul (1978)	n/a	Bivalvia	Trigoniida	Trigoniidae	Yaadia		tryoniana	Yaadia tryoniana	Trigonia tryoniana Gabb 1864	1.14418	0.725264	0	0.691671	0.18647	0.82	0.598827	52.0959	6.28319	K(t)?-K(ca)	California	(2) Semi-infaunal - facultatively mobile
